# Supplementary material for: Workplace physical activity practices in real life: a scoping review of grey literature for small- and medium-sized enterprises
Source: Eur J Public Health. 2022 Aug 26;32(Suppl 1):i22–7. doi: 10.1093/eurpub/ckac083 (PMC9421405; doi:10.1093/eurpub/ckac083)
Supplement: ckac083_Supplementary_Data [file ckac083_supplementary_data.zip]

Archive with 4 entries (3 files):
- ckac083-suppl-data/
- ckac083-suppl-data/APPENDIX 1.docx
- ckac083-suppl-data/Data_Workplace physical activity practices in real-life_Vaananen_EJPH_2022.xlsx
- ckac083-suppl-data/Supplementary Figures_Feature trees.pptx
