# Supplementary material for: Workplace physical activity practices in real life: a scoping review of grey literature for small- and medium-sized enterprises
Source: Eur J Public Health. 2022 Aug 26;32(Suppl 1):i22–7. doi: 10.1093/eurpub/ckac083 (PMC9421405; doi:10.1093/eurpub/ckac083)
Supplement: ckac083_Supplementary_Data [file ckac083_supplementary_data.zip › ckac083-suppl-data/Data_Workplace physical activity practices in real-life_Vaananen_EJPH_2022.xlsx]

## Sheet: Team members
Mapping and describing Workplace Physical Activity interventions, practices, programs and protocols for small-to-medium-sized enterprises: A scoping review of grey literature and practice-based research
HEPA Europe - Workplace HEPA Promotion Working Group
Teamwork.
Family name	First name	email	Function	Affiliation	Country/Region
Puig-Ribera	Anna	annam.puig@uvic.cat	Toolkit Coordination	University of Vic-Central University of Catalonia, Barcelona	Spain (Catalonia)
Mas-Alòs	Sebastià	smasalos@gencat.cat	Toolkit Coordination	National Institute of Physical Education of Catalonia, Lleida	Spain (Catalonia)
Väänänen	Ilkka	ilkka.vaananen@lamk.fi	Toolkit Coordination	LAB University of Applied Sciences, Lahti	Finland
de Clerck	Ine	ine.declerck@arteveldehs.be	Toolkit Coordination	Artevelde University of Applied Sciences, Ghent	Belgium (Flanders)
Aumatell	Eva	eva.aumatell@uvic.cat	Phase 1	University of Vic-Central University of Catalonia, Barcelona	Spain (Catalonia)
Matas	Sergi	smatas@inefc.es	Phase 1	National Institute of Physical Education of Catalonia, Lleida	Spain (Catalonia)
Mattila	Emilia		Phase 1	LAB University of Applied Sciences, Lahti	Finland
Vandaele	Frank	frank.vandaele@arteveldehs.be	Phase 1	Artevelde University of Applied Sciences, Ghent	Belgium (Flanders)
Codina	Anna	annacodinadal@gmail.com	Phase 1	University of Vic-Central University of Catalonia, Barcelona	Spain (Catalonia)

## Sheet: Contents
Mapping and describing Workplace Physical Activity interventions, practices, programs and protocols for small-to-medium-sized enterprises: A scoping review of grey literature and practice-based research
HEPA Europe - Workplace HEPA Promotion Working Group
Areas of focus for Workplaces physical activity practices (see Project document, pages 6-8)
Focus Area 1: Time of delivery and location
Physical activity during working schedule
Physical activity outside working schedule
Active travel to and from the workplace
Physical activity onsite
Physical activity offsite
Combination of any of the above
Focus Area 2: Sectors
Office-based
Manufacturing or industrial-based
Service-based
Other
Focus Area 3: Target behaviour and intensity
Sitting time/Sedentary behaviour
Active living or light intensity activity
Active living of at least moderate-intensity activity
Exercise or physical fitness programmes
Focus Area 4: Type/Mode of activity
Yoga
Aerobic exercise
Strengthening exercise
A combination of aerobic & strengthening exercise
Programme exercise training
Walking programmes
Active workstations: Standing & treadmill desks and bicycles
Short breaks of sitting time (standing up every 30 minutes, exercise breaks at the desk)
Prompt-of-choice stair climbing
Wearable devices (e.g. pedometers, Fitbits)
mHealth Apps
Using freestanding sports equipment
Organised sports or sport events
Active commuting
Supervised exercising (structured sessions)
Focus Area 5: Target employees
Healthy employees
Employees at high risk or poor health
Employees at work
Employees off work
Older employees
Physically active at baseline
Inactive, sedentary or low fitness at baseline
A combination of all the previous
Focus Area 6: Level of impact
Individual
Communication workplace environment
Physical workplace environment
Workplace organisational structure (involves workplace stakeholders engagement, communication and coordination with employees)
Workplace policy level (policy regulation)
Focus Area 7: Who delivers it
Directly instituted in the workplace environment - In person by trained staff (with a professional background on physical activity)
Directly instituted in the workplace environment - In person by peer volunteers
Directly instituted in the workplace environment - By change agents (someone in the organization who promotes and enables change to happens)
Directly instituted in the workplace environment - Through information and communication technologies (phone, web or internet, computer-tailored prompts, wearable activity trackers )
Encouraging the use of external health promotion services (e.g. gym memberships subsides).
Focus Area 8: Programme characteristics
Length
Number of exercise workouts per week
Informational meetings
Educational meetings
Counselling
Kick-off events
Standing or walking meetings
Mobile Health (smartphone applications)
Providing incentives and rewards
Providing social support
Combination of any of the above
Focus Area 9: Evaluation outcomes (if any)
Cardio metabolic outcomes
Fitness status (cardiorespiratory, muscular, flexibility, neuromuscular)
Physical activity and sedentary behaviour
Mental health
Efficiency-related outcomes
Musculoskeletal conditions
Absenteeism, presenteeism, financial outcomes

## Sheet: Summary
Mapping and describing Workplace Physical Activity interventions, practices, programs and protocols for small-to-medium-sized enterprises: A scoping review of grey literature and practice-based research
DATA EXTRACTION		GENERAL INFORMATION							FOCUS AREAS														OTHER INFORMATION
Language	Item number	Name of intervention, practice, prgramme, protocol	Country	Responsible organisation	Organisation size (nomber employees)	Organisation partners	Document issuer	Industry/business	Initiative: Brief description	Focus Area 1: Time of delivery and location	Focus Area 1: Combination (specify)	Focus Area 2: Sectors	Focus Area 2: Other (specify)	Focus Area 3: Target behaviour and intensity	Focus Area 4: Type/mode of activity	Focus Area 5: Target employees	Focus Area 5: Combination (specify)	Focus Area 6: Level of impact	Focus Area 7: Who delivers it	Focus Area 8: Programme characteristics	Focus Area 8: Description	Focus Area 9: Evaluation outcomes	Focus Area 9: Description	Timeline	Parcicipants/employees. Number or percentage	Parcicipants/employees. Description	Results of evaluation (if any)	Link	Link 2	Comments	Document with same strategy	Link about strategy	Document with same strategy 2	Link about strategy2	Document with same strategy 3	Link about strategy3	Document with same strategy 4	Link about strategy4	Document with same strategy 5	Link about strategy5	Document with same strategy 6	Link about strategy6	Document with same strategy 7	Link about strategy7	Document with same strategy 8	Link about strategy8	Document with same strategy 9	Link about strategy9
English	234	-	-	Become a Bicycle Friendly Workplace				-	Appoint a Bicycle Coordinator – A fitness/wellness coordinator, transportation coordinator, or an enthusiastic employee who currently bikes to work are the most practical people to organize a bicycle commuter program at your workplace. With assistance from the Washington Area Bicyclist Association, the coordinator can evaluate facilities and identify safe routes to your work place. This employee …	Active travel to and from the workplace		All		-	-	Employees at work		Physical workplace enviroment	In person by peer volunteers	Informational meetings		-		-	370 employees		-	https://www.biketoworkmetrodc.org/employer-resources/become-a-bicycle-friendly-workplace
English	234	-	-	Become a Bicycle Friendly Workplace				-	Provide Bicycle Parking – Employees need to know their bicycles are safe while they work. Good bike parking is in a well lit and easily accessible area, and is designated with signage of some fashion. It’s located as close to the building entrance and shower facilities as possible. Ideally your bicycle parking is sheltered from the elements and located in a locked room or where there are people o…	Active travel to and from the workplace		All		-	-	Employees at work		Physical workplace enviroment	-	-		-		-	-		-	https://www.biketoworkmetrodc.org/employer-resources/become-a-bicycle-friendly-workplace
English	234	-	-	Become a Bicycle Friendly Workplace				-	Provide Showers and Changing Facilities – Some employees will not consider bicycling to work without the conveniece of showering upon arrival. These facilities will also encourage lunch-time fitness activities which benefits both the employee and employer. For buildings with 50-100 employees, one shower should be sufficient. In buildings with 101-250 employees, one shower for each sex is a good r…	Active travel to and from the workplace		All		-	-	Employees at work		Physical workplace enviroment	-	-		-		-	-		-	https://www.biketoworkmetrodc.org/employer-resources/become-a-bicycle-friendly-workplace
English	234	-	-	Become a Bicycle Friendly Workplace				-	Provide Financial Incentives – Bicycle commuting reimbursement is part of the qualified transportation fringe benefits covered in section 132 (f) of the Internal Revenue Service code. This allows employers to offer financial help to employees towards the purchase a bicycle or bike accessories. Employers may provide a reimbursement of up to $20 per month for reasonable expenses incurred by employe…	Active travel to and from the workplace		All		-	-	Employees at work		Workplace policy levels	-	Providing incentives and rewards		-		-	-		-	https://www.biketoworkmetrodc.org/employer-resources/become-a-bicycle-friendly-workplace
English	234	-	-	Become a Bicycle Friendly Workplace				-	Parking Cash-Out – Employees who bike, walk, or take transit often have a parking spot they don’t use. The federal tax law allows employers to pay employees the cost of that space and avoid paying a tax on this benefit. For example employees can either keep their company provided parking spot, receive a tax free transit benefit, or receive $100 a month extra of taxable income in their paycheck.	Active travel to and from the workplace		All		-	-	Employees at work		Workplace policy levels	-	Providing incentives and rewards		-		-	-		-	https://www.biketoworkmetrodc.org/employer-resources/become-a-bicycle-friendly-workplace
English	234	-	-	Become a Bicycle Friendly Workplace				-	Permit a more relaxed dress code on specified biking days.	-		All		-	-	Employees at work		Workplace policy levels	-	-		-		-	-		-	https://www.biketoworkmetrodc.org/employer-resources/become-a-bicycle-friendly-workplace
English	234	-	-	Become a Bicycle Friendly Workplace				-	Recognize bicyclists at company-wide functions.	-		All		-	-	Employees at work		Workplace policy levels	-	-		-		-	-		-	https://www.biketoworkmetrodc.org/employer-resources/become-a-bicycle-friendly-workplace
English	234	-	-	Become a Bicycle Friendly Workplace				-	Offer flex-time schedules to make it possible for bicycle commuters to arrange their work schedules to avoid rush hour traffic congestion and darkness, or to take bikes on Metrorail during off-peak hours.	-		All		-	-	Employees at work		Workplace policy levels	-	-		-		-	-		-	https://www.biketoworkmetrodc.org/employer-resources/become-a-bicycle-friendly-workplace
English	234	-	-	Become a Bicycle Friendly Workplace				-	Provide a company-owned pool of bicycles or access to Capital Bikeshare’s fleet of bicycles for short business trips, errands, and recreation.	-		All		-	-	Employees at work		Workplace policy levels	-	-		-		-	-		-	https://www.biketoworkmetrodc.org/employer-resources/become-a-bicycle-friendly-workplace
English	234	-	-	Become a Bicycle Friendly Workplace				-	Allow bicycle commuters time to shower or freshen-up.	-		All		-	-	Employees at work		Workplace policy levels	-	-		-		-	-		-	https://www.biketoworkmetrodc.org/employer-resources/become-a-bicycle-friendly-workplace
English	234	-	-	Become a Bicycle Friendly Workplace				-	Tell employees about the free Guaranteed Ride Home program provided by Commuter Connections. It provides free emergency rides home to commuters who bicycle or take other alternative transportation to work.	-		All		-	-	Employees at work		Workplace policy levels	-	-		-		-	-		-	https://www.biketoworkmetrodc.org/employer-resources/become-a-bicycle-friendly-workplace
English	234	-	-	Become a Bicycle Friendly Workplace				-	Form a company bike club.	-		All		-	-	Employees at work		Workplace policy levels	-	-		-		-	-		-	https://www.biketoworkmetrodc.org/employer-resources/become-a-bicycle-friendly-workplace
English	237	-	-	HM Government				Truffles Coffee	Monthly 10-minute one-to-one meetings with staff to monitor wellbeing	-		All		-	-	Emplyees at work		Individual	-	-		-		-	-		-	https://whatworkswellbeing.org/wp-content/uploads/2020/01/small-business-Oct2018.pdf
English	237	-	-	HM Government				Forms Plus	‘Health Plus’ workplace health programme, promoting healthy habits including healthy team lunches and a hydration challenge.	-		All		-	-	Employees at work		Individual	Through information and communication technologies (phone, web or internet, computer-tailored prompts, wearable activity trackers )	Informational meetings		-		-	-		-	https://whatworkswellbeing.org/wp-content/uploads/2020/01/small-business-Oct2018.pdf
English	237	-	-	HM Government				Forms Plus	Site visit by a physio and occupational health experts to talk about the importance of the musculoskeletal health, included and assessment of employee’s workstations.	-		All		-	-	Employees at work		Individual	-	Informational meetings		Fitness status		-	-		-	https://whatworkswellbeing.org/wp-content/uploads/2020/01/small-business-Oct2018.pdf
English	237	-	-	HM Government				Forms Plus	Health check to all those who wanted it using body composition scales.	-		All		-	-	Employees at work		Individual	-	-		Fitness status		-	-		-	https://whatworkswellbeing.org/wp-content/uploads/2020/01/small-business-Oct2018.pdf
English	237	-	-	HM Government				Lemon and Lime Interiors	Flexible working	-		All		-	-	Employees at work		Workplace policy level	-	-		-		-	-		-	https://whatworkswellbeing.org/wp-content/uploads/2020/01/small-business-Oct2018.pdf
English	242	-	-	LifeSpan Workplace				EY	EY endears itself to employees, and bottom line, but putting its people first. Workers laud the company’s culture of “work when and where you want”, EY inspires a global culture of health, encouraging employees to access “on the go” medical treatment options, including online video conference consultations, diagnosis, treatment, and prescriptions.	-		All		-	-	Employees at or off work		Individual	Through information and communication technologies (phone, web or internet, computer-tailored prompts, wearable activity trackers )	Informational meetings		Fitness status		-	Employee Count: <100		-	https://www.lifespanfitness.com/media/pdf/LifeSpan-Business-Success.pdf
English	237	-	-	HM Government				Kent Flower Company	Intuitive approach to wellbeing: they play music in the shop and when possible sit down and talk in pairs, have a laugh, cup of tea and always engage with their customers.	Physical activity during working schedule		All		Active living or light intensity activity	-	Employees at work		Individual	-	-		-		-	-		-	https://whatworkswellbeing.org/wp-content/uploads/2020/01/small-business-Oct2018.pdf
English	237	-	-	HM Government				Lemon and Lime Interiors	Step counters purchased for all staff, and recorded	Physical activity during working schedule		All		Active living or light intensity activity	Wearables devices	Employees at work		Individual	-	-		-		-	-		-	https://whatworkswellbeing.org/wp-content/uploads/2020/01/small-business-Oct2018.pdf
English	237	-	-	HM Government				Truffles Coffee	Quarterly outings	Physical activity offsite		All		Active living or light intensuty activity	-	Employees off work		Workplace organizational structure	-	-		-		-	-		-	https://whatworkswellbeing.org/wp-content/uploads/2020/01/small-business-Oct2018.pdf
English	236	-	-	European Agency for Safety and Health at Work				Governamental	The company’s annual festive Christmas celebration was organised in a way that was considered healthier, and became an event in which employees´ families participatedThis was done by organising a Christmas walking tour. Later in the year a marathon was organised for employees and family members. During this marathon there was a catering services for the visitors. The proceeds of these services wh…	Physical activity offsite		All		Exercise or physical fitness programs	Others: Walking	Employees off work		Individual	-	-		-		-	-		-	https://osha.europa.eu/en/publications/network-healthy-small-and-medium-sized-enterprises-smes
English	237	-	-	HM Government				Lemon and Lime Interiors	Pilates classes and discounts on nutrition programmes offered through the Directors daughter’s clinic	-		All		Exercise or physical fitness programs	Others: Pilates	-		Individual	-	-		-		-	-		-	https://whatworkswellbeing.org/wp-content/uploads/2020/01/small-business-Oct2018.pdf
English	237	-	-	HM Government				Truffles Coffee	Encourage staff to take regular breaks during quiet periods, walking in the park and in pairs	Physical activity during working schedule		All		Sitting time/sedentary behaviour	Short breaks of sitting time	Employees at work		Individual	-	-		-		-	-		-	https://whatworkswellbeing.org/wp-content/uploads/2020/01/small-business-Oct2018.pdf
English	237	-	-	HM Government				Kent Flower Company	Encourage staff to take longer breaks during quieter times	Physical activity during working schedule		All		Sitting time/sedentary behaviour	Short breaks of sitting time	Employees at work		Individual	-	-		-		-	-		-	https://whatworkswellbeing.org/wp-content/uploads/2020/01/small-business-Oct2018.pdf
English	237	-	-	HM Government				Hair and Beauty salon	Encourage regular breaks, staff to be more active and develop their skills	Physical activity during working schedule		All		Sitting time/sedentary behaviour	Short breaks of sitting time	Employees at work		Individual	-	-		-		-	-		-	https://whatworkswellbeing.org/wp-content/uploads/2020/01/small-business-Oct2018.pdf
English	242	-	-	LifeSpan Workplace				TINT	Niche spaces for personal work, collaborative huddle areas, and team-specific active desks. Standing desks and treadmill desks are sprinkled throughout the office to make activity easy	Physical activity during working schedule		All		Sitting time/Sedentary behaviour	Active workstations: Standing & treadmill desks and bicycles	Employees at work		Physical workplace enviroment	-	-		-		-	-		-	https://www.lifespanfitness.com/media/pdf/LifeSpan-Business-Success.pdf			242	https://www.lifespanfitness.com/media/pdf/LifeSpan-Business-Success.pdf	242	https://www.lifespanfitness.com/media/pdf/LifeSpan-Business-Success.pdf
English	242	-	-	LifeSpan Workplace				Health IQ	As a life insurance company, Health IQ knows the formula for vitality. The company advocates for a “health-conscious lifestyle” and supports this mantra among their employees by physically integrating health-inspiring active desks directly into their working space.	Physical activity during working schedule		All		Sitting time/Sedentary behaviour	Active workstations: Standing & treadmill desks and bicycles	Employees at work		Physical workplace enviroment	-	-		-		-	-		-	https://www.lifespanfitness.com/media/pdf/LifeSpan-Business-Success.pdf
English	242	-	-	LifeSpan Workplace				MyFitnessPal	MyFitnessPal empowered their employees’ health long before joining Under Armour, the Forbes Best Place to Work and Most Innovative company. Bike desks, standing desks, and treadmill desks form a total complement of active workstations, letting staff work toward their calorie goals without hindering productivity.	Physical activity during working schedule		All		Sitting time/Sedentary behaviour	Active workstations: Standing & treadmill desks and bicycles	Employees at work		Physical workplace enviroment	-	-		-		-	-		-	https://www.lifespanfitness.com/media/pdf/LifeSpan-Business-Success.pdf			242	https://www.lifespanfitness.com/media/pdf/LifeSpan-Business-Success.pdf	242	https://www.lifespanfitness.com/media/pdf/LifeSpan-Business-Success.pdf
English	242	-	-	LifeSpan Workplace				StreetEasy	“They are perfect for 1:1’s”, says StreetEasy, referring to their treadmill desks. Despite growing in headcount and office space, the company has stayed true to their people-first roots with open, fluid floor plans and standing desks available for every employee. The philosophy is working, as 2017 marks their third year in a row on SHRM’s Best Companies to Work For list.	Physical activity during working schedule		All		Sitting time/Sedentary behaviour	Active workstations: Standing & treadmill desks and bicycles	Employees at work		Physical workplace enviroment	-	-		-		-	Employee Count: <100		-	https://www.lifespanfitness.com/media/pdf/LifeSpan-Business-Success.pdf
English	242	-	-	LifeSpan Workplace				NaviHealth	NaviHealth is on a mission to reinvent healthcare. But before trying to overhaul quality patient care, they started with their own talent. By holistically encouraging health as a lifestyle, including company sponsored sports, under desk treadmills, and meditation rooms, they have simultaneously elevated both employee wellness and their professional experience.	Physical activity during working schedule		All		Sitting time/Sedentary behaviour	Active workstations: Standing & treadmill desks and bicycles	Employees at work		Physical workplace enviroment	-	-		-		-	Employee Count: <150		-	https://www.lifespanfitness.com/media/pdf/LifeSpan-Business-Success.pdf
English	242	-	-	LifeSpan Workplace				Hearst	Hearst is no stranger to wellness, exploring health-related topics across their 50+ media channels. The publisher takes its research to heart, proactively attempting to help employees work, eat, and live healthier, more-balanced lives. From the top-down, Hearst inspires professional spaces that actively promote fitness (standing & treadmill desks and bicycles)., nutrition, and mental wellness.	Physical activity during working schedule		All		Sitting time/Sedentary behaviour	Active workstations: Standing & treadmill desks and bicycles	Employees at work		Physical workplace enviroment	-	-		-		-	Employee Count: <100		-	https://www.lifespanfitness.com/media/pdf/LifeSpan-Business-Success.pdf
English	40	-	Amercia	Work-Life. HEALTH & WELLNESS				Governamental	Bicycle Commuter Transportation Subsidies allow for pre-tax transportation subsidies to cover the cost of reasonable expenses incurred during the calendar year for the purchase of a bicycle and accessories, and for repair and storage of a bicycle that is used regularly for a substantial portion of an employee’s commute to and from the workplace.	Active travel to and from the workplace		All		Active living or light intensity activity	Aerobic exercise	Employees at work or employees off work		Individual	-	Providing incentives and rewards		-		-	-		-	https://www.opm.gov/policy-data-oversight/worklife/health-wellness/#url=Guidance-Legislation	https://www.healthyworkinglives.scot/workplace-guidance/health-improvement/Pages/physical-activity.aspx
English	5	-	America	Centers for Disease Control and Prevention				Governamental	Gifts or prizes	-		All		-	-	-		Individual	-	Providing incentives and rewards		-		-	So far, 3214 people in 323 teams have taken up the Challenge.		-	https://www.cdc.gov/workplacehealthpromotion/data-surveillance/docs/2017-Workplace-Health-in-America-Summary-Report-FINAL-updated-508.pdf
English	5	-	America	Centers for Disease Control and Prevention				Governamental	Cash rewards	-		All		-	-	-		Individual	-	Providing incentives and rewards		-		-	-		-	https://www.cdc.gov/workplacehealthpromotion/data-surveillance/docs/2017-Workplace-Health-in-America-Summary-Report-FINAL-updated-508.pdf
English	5	-	America	Centers for Disease Control and Prevention				Governamental	Health insurance premium discounts	-		All		-	-	-		Individual	-	Providing incentives and rewards		-		-	Teams of up to 10 (600 teams)		-	https://www.cdc.gov/workplacehealthpromotion/data-surveillance/docs/2017-Workplace-Health-in-America-Summary-Report-FINAL-updated-508.pdf			6	https://www.cdc.gov/workplacehealthpromotion/pdf/Workplace-Health-Program-Definition-and-Description.pdf
English	5	-	America	Centers for Disease Control and Prevention				Governamental	Add money to flexible spending accounts	-		All		-	-	-		Individual	-	Providing incentives and rewards		-		-	-		-	https://www.cdc.gov/workplacehealthpromotion/data-surveillance/docs/2017-Workplace-Health-in-America-Summary-Report-FINAL-updated-508.pdf
English	5	-	America	Centers for Disease Control and Prevention				Governamental	Health insurance copay differences	-		All		-	-	-		Individual	-	Providing incentives and rewards		-		-	-		-	https://www.cdc.gov/workplacehealthpromotion/data-surveillance/docs/2017-Workplace-Health-in-America-Summary-Report-FINAL-updated-508.pdf
English	5	-	America	Centers for Disease Control and Prevention				Governamental	Additional paid time off	-		All		-	-	-		Individual	-	Providing incentives and rewards		-		-	-		-	https://www.cdc.gov/workplacehealthpromotion/data-surveillance/docs/2017-Workplace-Health-in-America-Summary-Report-FINAL-updated-508.pdf
English	31	-	America	Health Research Board				Governamental	Offering opportunities for employees to take part in wellness exams may encourage them to be more invested in their health. It can provide incentive for them to take part in physical activities. Even the most physically fit individual may have an unseen condition that may not be detected without screening.	-		All		-	-	Employees at work		Individual	Encouraging the use of external health promotion servies	Informational meetings		Fitness status		-	-		Administer a questionnaire to participants to understand what additional screenings they would take. In addition, ask individuals how they used the information they received. Consider asking employees about future physical activity programs they would be interested in having as part of the program.	https://www.hrb.ie/fileadmin/2._Plugin_related_files/Publications/2019_Publication_files/2019_HIE/Evidence_Centre/Healthy_workplace_tools_evidence_review_2019.pdf	https://www.cdc.gov/physicalactivity/worksite-pa/pdf/steps2wellness_broch14_508_tag508_tag508.pdf		56	https://www.uschamber.com/sites/default/files/documents/files/HealthyWorkforce2010FINALElectronicVersion111709.pdf
English	31	-	America	Health Research Board				Governamental	Bike racks for employees who want to bicycle to work.	Active travel to and from the workplace		All		-	-	Employees at work		Physical workplace environment	-	-		-		-	-		Survey employees to measure the number of participants and to find out how often they take advantage of the changes made. Ask if they have made their own changes based on the company’s physical changes.	https://www.hrb.ie/fileadmin/2._Plugin_related_files/Publications/2019_Publication_files/2019_HIE/Evidence_Centre/Healthy_workplace_tools_evidence_review_2019.pdf	https://www.cdc.gov/physicalactivity/worksite-pa/pdf/steps2wellness_broch14_508_tag508_tag508.pdf		105	https://www.hhs.gov/sites/default/files/disease-prevention-wellness-report.pdf	259	http://www.wellnessatworkoregon.org/?page_id=57	259	http://www.wellnessatworkoregon.org/?page_id=63
English	31	-	America	Health Research Board				Governamental	Creating an exercise facility on company property to encourage employees to use breaks, lunches, and time before or after work for exercise	-		All		-	-	Employees at work		Physical workplace environment	-	-		-		-	-		Survey employees to measure the number of participants and to find out how often they take advantage of the changes made. Ask if they have made their own changes based on the company’s physical changes.	https://www.hrb.ie/fileadmin/2._Plugin_related_files/Publications/2019_Publication_files/2019_HIE/Evidence_Centre/Healthy_workplace_tools_evidence_review_2019.pdf	https://www.cdc.gov/physicalactivity/worksite-pa/pdf/steps2wellness_broch14_508_tag508_tag508.pdf
English	31	-	America	Health Research Board				Governamental	Installing showers or changing facilities to allow employees who take advantage of alternative commute options or who are physically active during the day to shower or change clothes.	-		All		-	-	Employees at work		Physical workplace environment	-	-		-		-	-		Survey employees to measure the number of participants and to find out how often they take advantage of the changes made. Ask if they have made their own changes based on the company’s physical changes.	https://www.hrb.ie/fileadmin/2._Plugin_related_files/Publications/2019_Publication_files/2019_HIE/Evidence_Centre/Healthy_workplace_tools_evidence_review_2019.pdf	https://www.cdc.gov/physicalactivity/worksite-pa/pdf/steps2wellness_broch14_508_tag508_tag508.pdf		164	http://exerciseismedicine.com.au/wp-content/uploads/2018/05/EIM_Workplace_PA_Guide.pdf	174	https://www.headsup.org.au/docs/default-source/default-document-library/guide_to_promoting_health_and_wellbeing_in_the_workplace.pdf?sfvrsn=ebdf524d_17	178	https://cdn.ymaws.com/www.chronicdisease.org/resource/resmgr/school_health/school_employee_wellness/nacdd_schoolemployeewellness.pdf	193	https://www.suffolkchamber.co.uk/media/46330/not-just-free-fruit-health-and-wellbeing-at-work.pdf
English	31	-	America	Health Research Board				Governamental	A Bicycling Commuter Program encourages employees to ride their bikes to work. It should provide information on cycling and health. The program can provide tips on safe routes to work and how to ride in bad weather. It can also teach roadside bicycle maintenance.	Active travel to and from the workplace		All		Active living or light intensity activity	Aerobic exercise	Employees at work or employees off work		Individual	-	Informational meetings		-		-	-		Survey employees who participate in the program to see if the physical changes made were appropriate and if additional changes are needed. Ask them to record number of hours, miles, or days they ride per week to and from work, and use this information to promote the program to others.	https://www.hrb.ie/fileadmin/2._Plugin_related_files/Publications/2019_Publication_files/2019_HIE/Evidence_Centre/Healthy_workplace_tools_evidence_review_2019.pdf	https://www.cdc.gov/physicalactivity/worksite-pa/pdf/steps2wellness_broch14_508_tag508_tag508.pdf
English	31	-	America	Health Research Board				Governamental	Invite employees to join a team or walk on their own. Encourage employees to find a walking friend. Each participant enters their daily or weekly walking totals (in number of steps or kilometers). The employee who walks the most or improves the most wins a prize. Material will be offered for the registration of the activity (pedometers, walking route maps, distance tracking forms, prizes or incen…	Physical activity during working schedule		All		Active living or light intensity activity	Wearable devices	Employees at work		Individual and workplace organizational structure	-	Providing incentives and rewards		-		-	-		Track the number of participants, and ask participants to complete a 5-minute survey when the competition is over.	https://www.hrb.ie/fileadmin/2._Plugin_related_files/Publications/2019_Publication_files/2019_HIE/Evidence_Centre/Healthy_workplace_tools_evidence_review_2019.pdf	https://www.cdc.gov/physicalactivity/worksite-pa/pdf/steps2wellness_broch14_508_tag508_tag508.pdf
English	31	-	America	Health Research Board				Governamental	Employees have the opportunity to use a fitness center for a reduced rate and this gives employees an opportunity to be more physically active outside the work environment.	Physical activity offsite		All		Exercise or physical fitness programs	Program exercise training	Employees off work		Individual	Encouraging the use of external health promotion servies	Providing incentives and rewards		-		-	-		After a set period (e.g., 1 year), determine how many employees used this program. This information can be gathered from the fitness center(s). Re-evaluate this program on a regular basis to see if it is still being used or if additional centers need to be added to keep up with demand.	https://www.hrb.ie/fileadmin/2._Plugin_related_files/Publications/2019_Publication_files/2019_HIE/Evidence_Centre/Healthy_workplace_tools_evidence_review_2019.pdf	https://www.cdc.gov/physicalactivity/worksite-pa/pdf/steps2wellness_broch14_508_tag508_tag508.pdf		41	https://books.google.es/books?hl=ca&lr=&id=COrSCgAAQBAJ&oi=fnd&pg=PR9&dq=Promoting+Health,+Preventing+Disease+The+Economic+Case&ots=CBxXgw6zpM&sig=8e7NB1rs9ETPbiR5WUTQDyFGo80#v=onepage&q=Promoting%20Health%2C%20Preventing%20Disease%20The%20Economic%20Case&f=true	91	https://www.heartfoundation.org.au/getmedia/6c33122b-475c-4531-8c26-7e7a7b0eb7c1/Blueprint-For-An-Active-Australia.pdf
English	31	-	America	Health Research Board				Governamental	Employees create teams (based around internal departments or across departments) to train together and participate in a series of planned competitions. Depending on the number of events, the teams can remain together for several months to more than a year, competing against other teams along the way. The team that wins the most competitions by the end of the program is declared the winner. In add…	Physical activity during working schedule		All		Exercise or physical fitness programs	Organised sports or sport events	Employees at work		Workplace organizational structure	-	Length		-		-	-		Each individual event or activity should be evaluated separately, with an additional evaluation at the end of the larger competition. Questions should be asked about how the competitions help individuals achieve their physical activity goals. Additional questions should be asked about the value of longer-term teams and the types of activities throughout the entire program	https://www.hrb.ie/fileadmin/2._Plugin_related_files/Publications/2019_Publication_files/2019_HIE/Evidence_Centre/Healthy_workplace_tools_evidence_review_2019.pdf	https://www.cdc.gov/physicalactivity/worksite-pa/pdf/steps2wellness_broch14_508_tag508_tag508.pdf
English	31	-	America	Health Research Board				Governamental	During your regular or impromptu breaks, go for a short walk outside or indoors, every day. Try to increase the distance you walk over time.	Physical activity during working schedule		All		Sitting time/sedentary behaviour	Short breaks of sitting time	Employees at work		Individual	-	-		-		-	-		-	https://www.hrb.ie/fileadmin/2._Plugin_related_files/Publications/2019_Publication_files/2019_HIE/Evidence_Centre/Healthy_workplace_tools_evidence_review_2019.pdf	https://wellplace.nz/case-studies/sanwell-going-well-for-sanford/
English	31	-	America	Health Research Board				Governamental	A group walk around the office building (including taking some stairs) to liven things up.	Physical activity during working schedule		All		Sitting time/sedentary behaviour	Short breaks of sitting time	Employees at work		Individual	In person by peer volunteers	-		-		-	-		-	https://www.hrb.ie/fileadmin/2._Plugin_related_files/Publications/2019_Publication_files/2019_HIE/Evidence_Centre/Healthy_workplace_tools_evidence_review_2019.pdf	https://www.cdc.gov/physicalactivity/worksite-pa/pdf/steps2wellness_broch14_508_tag508_tag508.pdf
English	31	-	America	Health Research Board				Governamental	A walk-and-talk meeting in place of a sitting meeting. Instead of sitting in a meeting room, walk around the block to discuss your business	Physical activity during working schedule		All		Sitting time/sedentary behaviour	Walking programs	Employees at work		Workplace organizational structure	-	Standing or walking meetings		-		-	-		-	https://www.hrb.ie/fileadmin/2._Plugin_related_files/Publications/2019_Publication_files/2019_HIE/Evidence_Centre/Healthy_workplace_tools_evidence_review_2019.pdf	https://www.cdc.gov/physicalactivity/worksite-pa/pdf/steps2wellness_broch14_508_tag508_tag508.pdf		31	https://www.cdc.gov/physicalactivity/worksite-pa/pdf/steps2wellness_broch14_508_tag508_tag508.pdf	31	https://www.healthyworkinglives.scot/workplace-guidance/health-improvement/Pages/physical-activity.aspx	174	https://www.headsup.org.au/docs/default-source/default-document-library/guide_to_promoting_health_and_wellbeing_in_the_workplace.pdf?sfvrsn=ebdf524d_12	187	https://www.workandwellbeing.com/wp-content/uploads/2015/07/CBI-Workplace-Health-as-a-Business-Issue-report-2014.pdf	198	https://www.in.gov/isdh/files/16_Worksite%20toolkit%20web%20FINAL.pdf	198	https://www.in.gov/isdh/files/16_Worksite%20toolkit%20web%20FINAL.pdf	250	http://www.healthyworkers.gov.au/internet/hwi/publishing.nsf/Content/movemore
English	31	-	America	Health Research Board				Governamental	Stairwells are opened and made safe and attractive to make them more accessible and appealing for employees to use. Then, by using a simple marketing plan, employees are encouraged to use the stairwells.	Physical activity during working schedule		All		Sitting time/sedentary behaviour	Prompt-of-choice stair climbing	Employees at work		Communication workplace environment	-	-		-		-	-		Once changes are made to your stairwell, a simple way to judge the effectiveness of the project is to evaluate the use of the stairwell. You may be interested in how many employees have started to use the stairs because of the changes, compared with before you made the improvements.	https://www.hrb.ie/fileadmin/2._Plugin_related_files/Publications/2019_Publication_files/2019_HIE/Evidence_Centre/Healthy_workplace_tools_evidence_review_2019.pdf	https://www.cdc.gov/physicalactivity/worksite-pa/pdf/steps2wellness_broch14_508_tag508_tag508.pdf		250	http://www.healthyworkers.gov.au/internet/hwi/publishing.nsf/Content/movemore
English	31	-	America	Health Research Board				Governamental	Encouraging employees to walk regularly helps to get them in the habit of regular physical activity. Providing a resource for where they can walk near the worksite takes it one step further and allows them to know where to go.	Physical activity during working schedule		All		Sitting time/sedentary behaviour	Walking programs	Employees at work		Individual	-	-		-		-	-		Twice a year, poll employees to gauge how many use the maps and paths and how often.	https://www.hrb.ie/fileadmin/2._Plugin_related_files/Publications/2019_Publication_files/2019_HIE/Evidence_Centre/Healthy_workplace_tools_evidence_review_2019.pdf	https://www.cdc.gov/physicalactivity/worksite-pa/pdf/steps2wellness_broch14_508_tag508_tag508.pdf		170	https://iosh.com/media/3685/ps0355-working-well-guide-new.pdf
English	31	-	Australia	Health Research Board				Synergetic	Another aspect of the program was the introduction of a web-based portal. The portal had included an ‘ask the doctor’ function, where employees could confidentially send an email and request professional medical advice. The portal also contained useful information about health, nutrition and exercise.	-		Office-based		-	-	Employees at work		Individual	Encouraging the use of external health promotion servies	Informational meetings		-		-	-		Although the program is still in the early stages of implementation, employee feedback has been positive. In the future, Synergetic has and will continue to obtain structured feedback from staff on how the program is functioning and hopes that it will demonstrate a happier and healthier workforce.	https://www.hrb.ie/fileadmin/2._Plugin_related_files/Publications/2019_Publication_files/2019_HIE/Evidence_Centre/Healthy_workplace_tools_evidence_review_2019.pdf	http://www.healthyworkers.gov.au/internet/hwi/publishing.nsf/Content/synergetic-synergetic
English	138	-	Australia	HAPIA				Governamental	Health risk assessments	-		All		-	-	Employees at work		Individual	-	-		Fitness status		-	-		-	https://www.healthierwork.act.gov.au/wp-content/uploads/2015/01/HAPIA-Best-Practice-Guidelines.pdf			194	http://www.globalhealthyworkplace.org/documents/Healthy-Workplaces-Good-Practices.pdf	280	https://www.dcpas.osd.mil/Content/Documents/Benefitssymposium/BW-21_WorkPlaceWellness_DevelopingStrategicWellnessPlan.pdf
English	150	-	Australia	NSW MINISTRY OF HEALTH				Governamental	Or provide subsidies for employees to use local facilities if on-site facilities are not possible.	Physical acitvity offsite.		All		-	Using freestanding sports equipment	Employees off work		Individual	-	Providing incentives and rewards		-		-	-		-	https://www.euro.who.int/__data/assets/pdf_file/0012/99975/E91883.pdf
English	164	-	Australia	Exercise and Sports Science Australia (ESSA)				Governamental	Create an online forum for employees. Promote the above initatitives through the organisation's intranet, including an online tool whereby interested employees can search for walking companions.	-		All		-	-	Employees at work		Workplace organizational structure	Through information and communication technologies (phone, web or internet, computer-tailored prompts, wearable activity trackers )	Informational meetings		-		-	-		-	http://exerciseismedicine.com.au/wp-content/uploads/2018/05/EIM_Workplace_PA_Guide.pdf
English	174	-	Australia	Guide to Promoting Health & Wellbeing in the workplace				Governamental	Target specific groups (e.g. those who are most sedentary, women, men) through tailored initiatives.	-		All		-	-	Inactive, sedentary or low fitness at baseline		-	-	-		-		-	-		-	https://www.headsup.org.au/docs/default-source/default-document-library/guide_to_promoting_health_and_wellbeing_in_the_workplace.pdf?sfvrsn=ebdf524d_15
English	183	-	Australia	Allianz				Allianz	Organise ‘come and try’ sessions or a guest speaker Q&As with accredited personal trainers or exercise professionals	-		All		-	-	Employees at work		Communication workplace environment	In person by trained staff	-		-		-	-		-	https://www.allianz.com.au/images/internet/aalaus/Allianz_Awareness_Into_Action.pdf
English	183	-	Australia	Allianz				Allianz	Provide information around the benefits of activity and regular movement across internal channels	-		All		-	-	Employees at work		Communication workplace environment	Through information and communication technologies (phone, web or internet, computer-tailored prompts, wearable activity trackers )	-		-		-	-		-	https://www.allianz.com.au/images/internet/aalaus/Allianz_Awareness_Into_Action.pdf
English	250	-	Australia	Australian Chamber of Commerce and Industry				Governamental	Provide educational resources on particular health issues for your employees	-		All		-	-	Employees at work		Communication workplace environment	Through information and communication technologies (phone, web or internet, computer-tailored prompts, wearable activity trackers )	Educational meetings		-		-	-		-	http://www.healthyworkers.gov.au/internet/hwi/publishing.nsf/Content/smallbusiness
English	250	-	Australia	Australian Chamber of Commerce and Industry				Governamental	Provide employees with information about why it is important to be physically active	-		All		-	-	Employees at work		-	Through information and communication technologies (phone, web or internet, computer-tailored prompts, wearable activity trackers )	Educational meetings		-		-	-		-	http://www.healthyworkers.gov.au/internet/hwi/publishing.nsf/Content/smallbusiness
English	250	-	Australia	Australian Chamber of Commerce and Industry				Governamental	Encourage employees to talk to their doctor and/or an exercise physiologist about their level of physical activity	-		All		-	-	Employees at work		Individual	Encouraging the use of external health promotion servies	Informational meetings		Fitness status		-	-		-	http://www.healthyworkers.gov.au/internet/hwi/publishing.nsf/Content/smallbusiness	http://www.healthyworkers.gov.au/internet/hwi/publishing.nsf/Content/movemore
English	31	-	Australia	Health Research Board				Synergetic	Like many office workers in Australia, most of Synergetic’s employees spend long periods of time at their desk in front of the computer. One of the goals of the program was therefore to promote organised physical activity at lunch time and outside of work hours. Activities include walking, running, swimming (at the local swim centre which is a five minute drive away), kicking the football, cyclin…	Physical activity during or outside working schedule		Office-based		Active living of at least moderate-intensity activity	Organised sports or sport events	Employees at work or employees off work		Individual	-	-		-		-	-		Although the program is still in the early stages of implementation, employee feedback has been positive. In the future, Synergetic has and will continue to obtain structured feedback from staff on how the program is functioning and hopes that it will demonstrate a happier and healthier workforce.	https://www.hrb.ie/fileadmin/2._Plugin_related_files/Publications/2019_Publication_files/2019_HIE/Evidence_Centre/Healthy_workplace_tools_evidence_review_2019.pdf	http://www.healthyworkers.gov.au/internet/hwi/publishing.nsf/Content/sydneywater-casestudy
English	183	-	Australia	Allianz				Unilever Canada	Unilever Canada has an agile work culture where employees have the flexibility to structure their day, working where and how it suits each person. The offices are designed with physical wellbeing in mind, and include wellbeing rooms where people can stretch or re-energise their mind, refreshment stations to re-energise their body with healthy snacks, and the ability to incorporate movement into t…	Physical activity during working schedule		All		Active living of at least moderate-intensity activity	Active workstations: Standing & treadmill desks and bicycles	Employees at work		Physical workplace environment	-	-		-		-	-		-	https://www.allianz.com.au/images/internet/aalaus/Allianz_Awareness_Into_Action.pdf
English	183	-	Australia	Allianz				Allianz	Take part and/or sponsor a team challenge	-		All		Active living of at least moderate-intensity activity	-	Employees at work		Workplace organizational structure	-	Providing incentives and rewards		-		-	-		-	https://www.allianz.com.au/images/internet/aalaus/Allianz_Awareness_Into_Action.pdf
English	31	-	Australia	Health Research Board				Sydney Water	Sydney Water reduced its staff turnover and absenteeism by encouraging staff to improve their work/life balance by getting them involved in workplace health activities such as lunch time walking groups.	Physical activity during working schedule		Office-based		Active living or light intensity activity	Walking programs	Employees at work		Individual	-	-		Physical activity and sedentary behaviour and Absenteeism, presenteesm, financial outcomes.		-	-		Management believe the promotion of work/life balance and staff benefit played an important part in the reduction; and Staff absenteeism has declined from 7.2 days of sick leave in 2005-06 to 5.9 days in 2008-09.	https://www.hrb.ie/fileadmin/2._Plugin_related_files/Publications/2019_Publication_files/2019_HIE/Evidence_Centre/Healthy_workplace_tools_evidence_review_2019.pdf
English	82	-	Australia	Victoria State Government. Department of Jobs, Precincts and Regions				Governamental	Safety and wellbeing services through the Be-Well Live-Well portal, including fitness and nutritional information. The portal currently has 1,393 active users.	-		All		Active living or light intensity activity	-	-		Individual	Through information and communication technologies (phone, web or internet, computer-tailored prompts, wearable activity trackers )	Providing social support		-		-	Nearly 2,500 employees participated		-	https://djpr.vic.gov.au/__data/assets/pdf_file/0012/1866477/Final-DJPR-Annual-Report-2018-19.pdf
English	82	-	Australia	Victoria State Government. Department of Jobs, Precincts and Regions				Governamental	Departmental Walking Challenge	Physical activity during working schedule		All		Active living or light intensity activity	Walking programs	Employees at work		Workplace organizational structure	-	-		-		-	-		-	https://djpr.vic.gov.au/__data/assets/pdf_file/0012/1866477/Final-DJPR-Annual-Report-2018-19.pdf			175	https://www.bhf.org.uk/-/media/files/health-at-work/health_at_work_economic_evidence_report_2016.pdf
English	91	-	Australia	Heart Fundation				Governamental	Display point-of-decision prompts that encourage people to use stairs instead of a lift wherever possible as a low-cost and effective intervention	Physical activity during working schedule		All		Active living or light intensity activity	Prompt-of-choice stair climbing	Employees at work		Individual	-	-		-		-	-		-	https://www.heartfoundation.org.au/getmedia/6c33122b-475c-4531-8c26-7e7a7b0eb7c1/Blueprint-For-An-Active-Australia.pdf			178	https://cdn.ymaws.com/www.chronicdisease.org/resource/resmgr/school_health/school_employee_wellness/nacdd_schoolemployeewellness.pdf	190	https://www.shrm.org/foundation/ourwork/initiatives/resources-from-past-initiatives/Documents/Wellness%20Strategies%20to%20Improve%20Employee%20Health.pdf	220	https://healthy.ucdavis .edu/articles/physicalactivity/take-the-stairs
English	91	-	Australia	Heart Fundation				Governamental	Build walking tracks outside the company or a ‘red-line’ route to promote lunchtime walking, and provide exercise equipment and space	Physical activity during working schedule		All		Active living or light intensity activity	Walking programs	Employees at work		Physical workplace environment	-	-		-		-	-		-	https://www.heartfoundation.org.au/getmedia/6c33122b-475c-4531-8c26-7e7a7b0eb7c1/Blueprint-For-An-Active-Australia.pdf
English	91	-	Australia	Heart Fundation				Governamental	Provide incentives for staff to use alternative forms of transport to attend meetings (e.g. free bicycles) and reduce incentives to use private motor vehicles or taxis.	Active travel to and from the workplace		All		Active living or light intensity activity	Aerobic exercise	Employees at work		Individual	-	Providing incentives and rewards		-		-	-		-	https://www.heartfoundation.org.au/getmedia/6c33122b-475c-4531-8c26-7e7a7b0eb7c1/Blueprint-For-An-Active-Australia.pdf
English	116	-	Australia	BHP				BHP	In line with Our Charter and our culture of care, activities to enhance the physical and mental wellbeing of our people include the provision of preventative health measures, such as influenza vaccinations, gym facilities and healthy food alternatives at our worker accommodation camps	Physical activity onsite		Manufacturing or industrial-based		Active living or light intensity activity	Using freestanding sports equipment	Employees at work		Physical workplace environment	-	-		-		-	-		-	https://www.bhp.com/-/media/documents/investors/annual-reports/2018/bhpsustainabilityreport2018.pdf
English	138	-	Australia	HAPIA				Governamental	Cultural: Discouragement of sedentary behaviour (e.g. Host ‘walk and talk’ meetings)	Physical activity during working schedule		All		Active living or light intensity activity	Sitting time/Sedentary behaviour	Employees at work		Workplace organizational structure	-	Standing or walking meetings		-		-	Five workplaces actively participated in the GAT campaign over either a 3 month or a 4 month time period. The total number of employees within each workplace ranged between 12 and 2500 with the actual number of employees who participated ranging from 3 to 98 (4 to 58%).		-	https://www.healthierwork.act.gov.au/wp-content/uploads/2015/01/HAPIA-Best-Practice-Guidelines.pdf
English	138	-	Australia	HAPIA				Governamental	Environmental: Provision of active transport facilities in safe, convenient and accessible locations (e.g. bike racks, changerooms,showers)	Active travel to and from the workplace		All		Active living or light intensity activity	Aerobic exercise	Employees at work		Physical workplace environment	-	-		-		-	-		-	https://www.healthierwork.act.gov.au/wp-content/uploads/2015/01/HAPIA-Best-Practice-Guidelines.pdf			187	https://www.workandwellbeing.com/wp-content/uploads/2015/07/CBI-Workplace-Health-as-a-Business-Issue-report-2014.pdf	222	https://santemontreal.qc.ca/fileadmin/user_upload/Uploads/tx_asssmpublications/pdf/publications/isbn978-2-89510-782-8.pdf
English	138	-	Australia	HAPIA				Governamental	Policy: Subsidised equipment purchase (e.g. bike scheme)	Active travel to and from the workplace		All		Active living or light intensity activity	Aerobic exercise	-		Physical workplace environment or workplace policy level	-	-		-		-	-		-	https://www.healthierwork.act.gov.au/wp-content/uploads/2015/01/HAPIA-Best-Practice-Guidelines.pdf
English	150	-	Australia	NSW MINISTRY OF HEALTH				Governamental	Implement policies and programmes that support physical activity. Form active living committees that represent all levels of trade unions and management; encourage active commuting (such as bicycle racks and storage) and discourage car use (such as by not giving car and parking fringe benefits);	Active travel to and from the workplace		All		Active living or light intensity activity	Aerobic exercise	Employees at work		Physical workplace environment	Workplace policy level	-		-		-	-		-	https://www.euro.who.int/__data/assets/pdf_file/0012/99975/E91883.pdf
English	150	-	Australia	NSW MINISTRY OF HEALTH				Governamental	Provide opportunities for physical activity at the worksite (such as fitness programmes, showers and changing rooms, walking groups, supporting sport clubs and industrial competitions);	Physical activity during working schedule		All		Active living or light intensity activity	Program exercise training	Employees at work		Workplace organizational structure	-	-		-		-	-		-	https://www.euro.who.int/__data/assets/pdf_file/0012/99975/E91883.pdf
English	159	Hot Stepper	Australia	Ministry of Health				Governamental	Hot stepper programme - this intervention includes an educational session upfront on the benefits of being active, provision of pedometers and log books to record daily steps taken.	Physical activity during working schedule		All		Active living or light intensity activity	Wearable devices	Employees at work		Individual	Through information and communication technologies (phone, web or internet, computer-tailored prompts, wearable activity trackers )	Educational meetings		-		-	-		The intervention has shown promise; a pilot of the „Hot Stepper‟ programme reported that half of the participants felt motivated to increase activity on basis of taking part in programme and the majority (87%) felt that wearing the pedometer encouraged them to take more steps	https://funding4sport.co.uk/downloads/well-at-work-workplace-wellness.pdf
English	159	-	Australia	Ministry of Health				Governamental	Ten week pedometer walking programme - this low cost intervention aimed at increasing physical activity involved participants being given a pedometer, the use of e-technology (i.e motivational emails and a website with motivational messages and information such as weekly steps taken logs, calendar of events, monthly newsletter, maps of walking routes, and healthy living seminars), and a buddy sys…	Physical activity during working schedule		All		Active living or light intensity activity	Wearable devices	Employees at work		Individual	Through information and communication technologies (phone, web or internet, computer-tailored prompts, wearable activity trackers )	Educational meetings		-		-	-		The intervention recorded a significant reduction in participants‟ blood pressure and a significant increase in the amount of physical activity reported by participants.	https://funding4sport.co.uk/downloads/well-at-work-workplace-wellness.pdf
English	159	-	Australia	Ministry of Health				Governamental	A study to test the efficacy of an intervention which used signs alone to prompt stair usage versus an intervention which used signs, and had artwork and music in the stairwell found that signs alone made no difference but artwork and music increased stair usage (N.B the study did not distinguish between stair climbing and stair descent, however any stair usage is better than none)	Physical activity during working schedule		All		Active living or light intensity activity	Prompt-of-choice stair climbing	Employees at work		Communication workplace environment	-	-		-		-	-		-	https://funding4sport.co.uk/downloads/well-at-work-workplace-wellness.pdf
English	159	-	Australia	Ministry of Health				Governamental	A study by (Kwak et al, 2007) found that stair use by employees (in at least the shortterm) can be positively influenced in both blue and white collar workplaces. The stair usage intervention was a short term low-cost initiative that involved using prompts on posters; stair usage returned to baseline measures once posters were removed (Kwak et al, 2007).	Physical activity during working schedule		All		Active living or light intensity activity	Prompt-of-choice stair climbing	Employees at work		Communication workplace environment	-	-		-		-	-		The authors noted that the effect of the posters also is dependent on the level of difficulty the intervention is trying to change behaviour to, for example, if only one flight of stairs a poster might be enough to encourage stair usage but if five flights or more, employees might need additional motivation to be persuaded to use the stairs (Kwak et al, 2007).	https://funding4sport.co.uk/downloads/well-at-work-workplace-wellness.pdf
English	159	-	Australia	Ministry of Health				Governamental	Another study investigated the effectiveness of using negative (i.e. to cause guilt or regret) and positive (i.e. „take the challenge‟) themed messages placed between elevators and staircases to increase the odds of people taking the stairs (Cooley, et al, 2008)	Physical activity during working schedule		All		Active living or light intensity activity	Prompt-of-choice stair climbing	Employees at work		Communication workplace environment	-	-		-		-	-		There was no (statistically significant) increase in stair usage; the negative message was somewhat better than the positive message but it was still no better than having no message (Cooley, et al, 2008)	https://funding4sport.co.uk/downloads/well-at-work-workplace-wellness.pdf			222	https://santemontreal.qc.ca/fileadmin/user_upload/Uploads/tx_asssmpublications/pdf/publications/isbn978-2-89510-782-8.pdf
English	159	-	Australia	Ministry of Health				Governamental	Use of technology – „HealthMiles‟ is a programme used by a South African and United States insurance company, this programme provides incentives of gift cards to employees who exercise regularly (World Economic Forum, 2007). The programme is based on using USB-enabled pedometers and the results of every exercise session are transferred to a personalised webpage so that each employee can anonymous…	Physical activity during working schedule		All		Active living or light intensity activity	Wearable devices	Employees at work		Individual	Through information and communication technologies (phone, web or internet, computer-tailored prompts, wearable activity trackers )	-		-		-	-		-	https://funding4sport.co.uk/downloads/well-at-work-workplace-wellness.pdf
English	164	-	Australia	Exercise and Sports Science Australia (ESSA)				Governamental	Creat an information pack. Develop an information pack, including a map outlining safe walking routes to and from the worksite, with estimated walking times to local facilities, such as shops and bus stop.	Active travel to and from the workplace		All		Active living or light intensity activity	Aerobic	Employees at work		Communication workplace environment	-	Informational meetings		-		-	-		-	http://exerciseismedicine.com.au/wp-content/uploads/2018/05/EIM_Workplace_PA_Guide.pdf
English	164	-	Australia	Exercise and Sports Science Australia (ESSA)				Governamental	Walk to work trips such as leaving work shoes at the workplace and wearing sneakers for walking. For self-conscious employees, there are range of soft shoes designed for recreational walking that give the apperance of formal wea	Active travel to and from the workplace		All		Active living or light intensity activity	Aerobic	Employees at work		Physical workplace environment	-	-		-		-	-		-	http://exerciseismedicine.com.au/wp-content/uploads/2018/05/EIM_Workplace_PA_Guide.pdf
English	164	-	Australia	Exercise and Sports Science Australia (ESSA)				Governamental	Road-safety cycling instruction. Providing road-safety cycling instruction assists to increase the self-efficacy of employees for independent cycling. As well as teaching valuable riding skills ans bicycle maintenance, it also serves as an ideal forum to meet fellow cyclists, increasing motivation and engagement.	Active travel to and from the workplace		All		Active living or light intensity activity	Aerobic exercise	Employees at work		Workplace organizational structure	-	Educational meetings		-		-	-		-	http://exerciseismedicine.com.au/wp-content/uploads/2018/05/EIM_Workplace_PA_Guide.pdf
English	164	-	Australia	Exercise and Sports Science Australia (ESSA)				Governamental	Route-finding. Providing a variety of safe and direct route options assists in motivation employees.	Active travel to and from the workplace		All		Active living or light intensity activity	Aerobic exercise	Employees at work		Communication workplace environment	-	Informational meetings		-		-	-		-	http://exerciseismedicine.com.au/wp-content/uploads/2018/05/EIM_Workplace_PA_Guide.pdf
English	164	-	Australia	Exercise and Sports Science Australia (ESSA)				Governamental	Bike-bus. A bike-bus is a group of people who cycle to work in a group. It's called a "bus" because there is a set route and timetable so it can pick up more passengers along the way.	Active travel to and from the workplace		All		Active living or light intensity activity	Aerobic exercise	Employees at work		Workplace organizational structure	-	-		-		-	-		-	http://exerciseismedicine.com.au/wp-content/uploads/2018/05/EIM_Workplace_PA_Guide.pdf
English	174	-	Australia	Guide to Promoting Health & Wellbeing in the workplace				Governamental	Promote the use of stairs instead of lifts or escalators using communication methods such as prompts at the lift, posters, flyers, emails, screen savers.	Physical activity during working schedule		All		Active living or light intensity activity	Prompt-of-choice stair climbing	Employees at work		Communication workplace environment	-	-		-		-	-		-	https://www.headsup.org.au/docs/default-source/default-document-library/guide_to_promoting_health_and_wellbeing_in_the_workplace.pdf?sfvrsn=ebdf524d_3
English	174	-	Australia	Guide to Promoting Health & Wellbeing in the workplace				Governamental	Circulate physical activity program opportunities via newsletters, pay slips, etc	Physical activity during working schedule		All		Active living or light intensity activity	Program exercise tranining	Employees at work		Communication workplace environment	-	-		-		-	-		-	https://www.headsup.org.au/docs/default-source/default-document-library/guide_to_promoting_health_and_wellbeing_in_the_workplace.pdf?sfvrsn=ebdf524d_5
English	174	-	Australia	Guide to Promoting Health & Wellbeing in the workplace				Governamental	Set up an information station that provides employees and visitors with access to active transport information, local cycling maps, public transport timetables for frequently used services and active transport activities information.	Active travel to and from the workplace		All		Active living or light intensity activity	Aerobic exercise	Employees at work		Communication workplace environment	-	-		-		-	-		-	https://www.headsup.org.au/docs/default-source/default-document-library/guide_to_promoting_health_and_wellbeing_in_the_workplace.pdf?sfvrsn=ebdf524d_6
English	174	-	Australia	Guide to Promoting Health & Wellbeing in the workplace				Governamental	Organise talks and seminars about ways to become more physically active	-		All		Active living or light intensity activity	-	Employees at work		Communication workplace environment	-	Informational meetings		-		-	-		-	https://www.headsup.org.au/docs/default-source/default-document-library/guide_to_promoting_health_and_wellbeing_in_the_workplace.pdf?sfvrsn=ebdf524d_7
English	174	-	Australia	Guide to Promoting Health & Wellbeing in the workplace				Governamental	Commence a walking challenge, e.g. using the 10,000 Steps program	Physical activity during working schedule		All		Active living or light intensity activity	Walking programs	Employees at work		Workplace organizational structure	-	-		-		-	-		-	https://www.headsup.org.au/docs/default-source/default-document-library/guide_to_promoting_health_and_wellbeing_in_the_workplace.pdf?sfvrsn=ebdf524d_9
English	174	-	Australia	Guide to Promoting Health & Wellbeing in the workplace				Governamental	Organise and encourage corporate teams for events such as fun runs/walks	Physical activity during working schedule		All		Active living or light intensity activity	Others: runs/walks	Employees at work		Workplace organizational structure	-	Providing social support		-		-	-		-	https://www.headsup.org.au/docs/default-source/default-document-library/guide_to_promoting_health_and_wellbeing_in_the_workplace.pdf?sfvrsn=ebdf524d_10
English	174	-	Australia	Guide to Promoting Health & Wellbeing in the workplace				Governamental	Joining a corporate membership scheme with local leisure services and promoting this with staff.	Physical activity outside working schedule and offsite		All		Active living or light intensity activity	-	Employees at work		Communication workplace environment	Through information and communication technologies (phone, web or internet, computer-tailored prompts, wearable activity trackers )	-		-		-	-		-	https://www.headsup.org.au/docs/default-source/default-document-library/guide_to_promoting_health_and_wellbeing_in_the_workplace.pdf?sfvrsn=ebdf524d_13
English	174	-	Australia	Guide to Promoting Health & Wellbeing in the workplace				Governamental	Hold cycling information sessions on safe cycling strategies, cycling road rules and bicycle maintenance.	-		All		Active living or light intensity activity	-	Employees at work		Communication workplace environment	-	Informational meetings		-		-	-		-	https://www.headsup.org.au/docs/default-source/default-document-library/guide_to_promoting_health_and_wellbeing_in_the_workplace.pdf?sfvrsn=ebdf524d_16
English	174	-	Australia	Guide to Promoting Health & Wellbeing in the workplace				Governamental	Develop a Workplace Travel Plan to make getting to and from the workplace easier for staff and to reduce dependence on private vehicles and parking space.	Active travel to and from the workplace		All		Active living or light intensity activity	-	Employees at work		Communication workplace environment	-	-		-		-	-		-	https://www.headsup.org.au/docs/default-source/default-document-library/guide_to_promoting_health_and_wellbeing_in_the_workplace.pdf?sfvrsn=ebdf524d_18
English	183	-	Australia	Allianz				Allianz	Promote active travel with end-of-trip facilities	Active travel to and from the workplace		All		Active living or light intensity activity	Aerobic exercise	Employees at work		Physical workplace environment	-	-		-		-	-		-	https://www.allianz.com.au/images/internet/aalaus/Allianz_Awareness_Into_Action.pdf
English	250	-	Australia	Australian Chamber of Commerce and Industry				Governamental	Provide opportunities for physical activity, such as flexible work hours or provide maps of suitable lunchtime walking routes	Physical activity outside working schedule		All		Active living or light intensity activity	Walking programs	Employees at work		Workplace policy level	Through information and communication technologies (phone, web or internet, computer-tailored prompts, wearable activity trackers )	-		-		-	-		-	http://www.healthyworkers.gov.au/internet/hwi/publishing.nsf/Content/smallbusiness
English	70	-	Australia	Creating a mentally healthy workplace				Governamental	Worksite physical activity programs are based on the relationship between physical health and mental health, and engage workers in a physical exercise program once or twice a week. A fitness provider provides 1 hour per week of exercise outside of work hours for 20 weeks. Provided to ~50% of employees in classes of 6-8 people. 1, 2 and 25 classes run in small, medium and large organisations respe…	Physical activity outside working schedule		Manufacturing or industrial-based		Exercise or physical fitness programs	Program exercise training	Employees at high risk or poor health		Workplace organizational structure	Encouraging the use of external health promotion servies	Number of exercise workouts per week		Mental health and absenteeism, presenteeism, financial outcomes.		-	-		Worksite physical activity programs have been shown to elevate psychological scores as well as reducing the risk of absenteeism and depression	https://www.headsup.org.au/docs/default-source/resources/beyondblue_workplaceroi_finalreport_may-2014.pdf	https://doi.apa.org/fulltext/2014-55995-001.html
English	131	-	Australia	ACT Government				JACS	JUSTICE AND COMMUNITY SAFETY continue to offer a range of health activities throughout the reporting period, including: access to gymnasiums and equipment for ESA and ACTCS staff	Physical activity offsite		All		Exercise or physical fitness programs	Exercise classes	Employees off work		Individual	Encouraging the use of external health promotion servies	Providing incentives and rewards		-		-	-		-	https://www.justice.act.gov.au/sites/default/files/2019-08/Annual_report_v_1.pdf
English	138	-	Australia	HAPIA				Governamental	Discounted membership of the council’s leisure facilities and a weekly yoga class	Physical activity onsite or offsite		All		Exercise or physical fitness programs	Program exercise training	Employees off work		Workplace policy level	Encouraging the use of external health promotion servies	Providing incentives and rewards		-		-	-		-	https://www.healthierwork.act.gov.au/wp-content/uploads/2015/01/HAPIA-Best-Practice-Guidelines.pdf			170	https://iosh.com/media/3685/ps0355-working-well-guide-new.pdf
English	164	-	Australia	Exercise and Sports Science Australia (ESSA)				Governamental	Promote walking events and pedometer use. The podometers should be accompained with a "step-count diary" in the walking information packs to encourage employees to monitor their activity levels and increase their walking.	Physical activity during working schedule		All		Exercise or physical fitness programs	Wearable devices	Employees at work		Individual	Through information and communication technologies (phone, web or internet, computer-tailored prompts, wearable activity trackers )	-		-		-	-		-	http://exerciseismedicine.com.au/wp-content/uploads/2018/05/EIM_Workplace_PA_Guide.pdf
English	174	-	Australia	Guide to Promoting Health & Wellbeing in the workplace				Governamental	Provide or organise on-site physical activity classes for employees such as yoga, Pilates, swimming (whether free, partially-subsidised or user-pays).	Physical activity onsite		All		Exercise or physical fitness programs	Program exercise tranining	Employees at work		Individual	-	Providing incentives and rewards		-		-	-		-	https://www.headsup.org.au/docs/default-source/default-document-library/guide_to_promoting_health_and_wellbeing_in_the_workplace.pdf?sfvrsn=ebdf524d_20
English	205	-	Australia	QBE				QBE	Onsite bootcamps, yoga, pilates, mindfulness meditation and cooking classes;	Physical activity onsite		All		Exercise or physical fitness programs	Others: yoga, pilates	Employees at work		Individual	-	-		-		-	-		-	https://www.qbe.com/-/media/Group/sustainability/2018-Sustainability-Report.pdf
English	230	-	Australia	Alfred Health				Alfred Health	Staff fitness. Our Active Travel Zone (ATZ) at The Alfred has more than 500 members. Many staff look after their health: over 50 per cent of ATZ members cycle to work every day	Active travel to and from the workplace		All		Exercise or physical fitness programs	Aerobic exercise	Employees at work		Individual	-	-		-		-	-		-	https://www.alfredhealth.org.au/contents/resources/corporate-publications/Annual-Report/Alfred-Health-Annual-Report-2017-2018.pdf	RBI-Sustainability-Report-2019.pdf
English	230	-	Australia	Alfred Health				Alfred Health	Staff fitness. Our Active Travel Zone (ATZ) at The Alfred has more than 500 members. Many staff look after their health: 370 employees are members of our two hospital gyms	Physical activity onsite		All		Exercise or physical fitness programs	Exercise classes	Employees at work		Physical workplace enviroment	-	-		-		-	-		-	https://www.alfredhealth.org.au/contents/resources/corporate-publications/Annual-Report/Alfred-Health-Annual-Report-2017-2018.pdf
English	250	-	Australia	Australian Chamber of Commerce and Industry				Governamental	Network with other local businesses through local chambers of commerce and organise group activities or group discounts on services like gym memberships for staff	Physical activity offiste		All		Exercise or physical fitness programs	Organised sports or sport events	Employees off work		Individual	Encouraging the use of external health promotion servies	Providing incentives and rewards		-		-	-		-	http://www.healthyworkers.gov.au/internet/hwi/publishing.nsf/Content/smallbusiness
English	250	-	Australia	Australian Chamber of Commerce and Industry				Governamental	Encourage employees to join a gym or use or personal trainer	Physical activity onsite or physical activity offiste		All		Exercise or physical fitness programs	Exercise classes	Employees at or off work		-	-	-		-		-	-		-	http://www.healthyworkers.gov.au/internet/hwi/publishing.nsf/Content/smallbusiness	http://www.healthyworkers.gov.au/internet/hwi/publishing.nsf/Content/movemore
English	250	-	Australia	Australian Chamber of Commerce and Industry				Governamental	Subsidise physical activity equipment such as joggers or gym memberships	Physical activity offiste		All		Exercise or physical fitness programs	Exercise classes	Employees off work		Individual	Encouraging the use of external health promotion servies	Providing incentives and rewards		-		-	-		-	http://www.healthyworkers.gov.au/internet/hwi/publishing.nsf/Content/smallbusiness	http://www.healthyworkers.gov.au/internet/hwi/publishing.nsf/Content/movemore
English	3	Stairsways to Health	Australia	Getting Australia active				New South Wales	This is more of an environmental intervention in a worksite, rather than a workplace-initiated project. Two sets of motivational signs were displayed at the lifts adjacent to the stairs in a multi-story office block over five months.	Physical activity during working schedule		Office-based		Sitting time/sedentary behaviour	Prompt-of-choice stair climbing	Employees at work	A combination of all the previous	Individual	-	Length		Physical activity and sedentary behaviour		-	-		Stair use increased by five per cent; overall men and people aged under 30 years were more likely to use stairs than women; overweight people were less likely. Men increased their use by 10 per cent, which was statistically significant, and at the end of the project 58 per cent of staff used the stairs at a level that was likely to have a cardioprotective effect.	http://www.sportni.net/sportni/wp-content/uploads/2013/03/getting_Australia_active.pdf	https://www.euro.who.int/__data/assets/pdf_file/0011/87572/E75662.pdf		20	https://www.thecommunityguide.org/sites/default/files/assets/PA-Environmental-PODP.pdf	138	https://www.healthierwork.act.gov.au/wp-content/uploads/2015/01/HAPIA-Best-Practice-Guidelines.pdf	159	https://funding4sport.co.uk/downloads/well-at-work-workplace-wellness.pdf	250	http://www.healthyworkers.gov.au/internet/hwi/publishing.nsf/Content/smallbusiness
English	3	Climb to the Top (Mount Everest)	Australia	Getting Australia active				Heart Fundation	Worksite program that encouraged people to use the stairs in their workplace. Workers formed teams of up to 10 people and endeavour to climb the equivalent height of Mount Everest using the stairs in their workplace during stair-climbing month of August. The 8,848-metre-high Mount Everest equates to 2,212 floors (flights of stairs) which could be achieved by ten people walking about 10 floors (fl…	Physical activity during working schedule	during working schedule/ onsite	-		Sitting time/sedentary behaviour	Prompt-of-choice stair climbing	Employees at work		Workplace organizational structure	-	Length		-		-	Altogether 5076 people in 488 teams from 254 workplaces took part in 2005. This participation was double that of the year before and has increased ten-fold over the last three years.		The success of the program has seen the number of participants grow each year with 600 teams in 1999.	http://www.sportni.net/sportni/wp-content/uploads/2013/03/getting_Australia_active.pdf			175	https://www.bhf.org.uk/-/media/files/health-at-work/health_at_work_economic_evidence_report_2016.pdf	177	https://www.csp.org.uk/system/files/csp_wow2016_resource_pack_ts.pdf	268	https://www.bhf.org.uk/-/media/files/health-at-work/health_at_work_economic_evidence_report_2016.pdf
English	91	-	Australia	Heart Fundation				Governamental	Gain upper-management support and identify champions to serve as role models or spokespersons to model behaviour such as promoting standing breaks and participation in physical activity programs	Physical activity during working schedule		All		Sitting time/Sedentary behaviour	Short breaks of sitting time and program exercise training	Employees at work		Workplace organizational structure	In person by trained staff	Informational and educational meetings		-		-	-		-	https://www.heartfoundation.org.au/getmedia/6c33122b-475c-4531-8c26-7e7a7b0eb7c1/Blueprint-For-An-Active-Australia.pdf
English	91	-	Australia	Heart Fundation				Governamental	Communicate the effects of prolonged sitting on health; use software programs to promote standing and screen breaks	Physical activity during working schedule		All		Sitting time/Sedentary behaviour	Short breaks of sitting time and program exercise training	Employees at work		Communication workplace environment	Through information and communication technologies (phone, web or internet, computer-tailored prompts, wearable activity trackers )	Mobile health		-		-	-		-	https://www.heartfoundation.org.au/getmedia/6c33122b-475c-4531-8c26-7e7a7b0eb7c1/Blueprint-For-An-Active-Australia.pdf
English	138	-	Australia	HAPIA				Governamental	Cultural: Physical activity breaks during the working day (e.g stretching)	Physical activity during working schedule		All		Sitting time/Sedentary behaviour	Short breaks of sitting time	Employees at work		Individual	-	-		-		-	-		-	https://www.healthierwork.act.gov.au/wp-content/uploads/2015/01/HAPIA-Best-Practice-Guidelines.pdf			174	https://www.headsup.org.au/docs/default-source/default-document-library/guide_to_promoting_health_and_wellbeing_in_the_workplace.pdf?sfvrsn=ebdf524d_4	176	https://www.thewellnesssandbox.ca/public/download/documents/16013#referrer=https%3A%2F%2Fwww.google.com%2F	190	https://www.shrm.org/foundation/ourwork/initiatives/resources-from-past-initiatives/Documents/Wellness%20Strategies%20to%20Improve%20Employee%20Health.pdf	267	https://moh.gov.jm/wp-content/uploads/2016/07/Physical-Activity-Guide-for-the-Workplace-final-min.pdf
English	138	-	Australia	HAPIA				Governamental	Educational and awareness strategies (e.g. lunch’n learn sessions, newsletter articles, online tools, expos)	-		All		Sitting time/Sedentary behaviour	-	Employees at work		Workplace organizational structure	Encouraging the use of external health promotion servies	Educational meetings		-		-	-		-	https://www.healthierwork.act.gov.au/wp-content/uploads/2015/01/HAPIA-Best-Practice-Guidelines.pdf
English	159	-	Australia	Ministry of Health				Governamental	A brief tailored counselling intervention with sedentary female employees was effective in increasing the amount of walking (as both exercise activity and incidental activity) in the intervention group as compared to controls. The randomised intervention group participated in a health screening, a brief counselling intervention (3-5 minute discussion), and a fortnight later a booster telephone ca…	Physical activity during working schedule		All		Sitting time/Sedentary behaviour	Walking programs	Employees at work		Workplace organizational structure	Encouraging the use of external health promotion servies	Informational meetings		-		-	-		Six weeks post the intervention, the intervention group when compared to baseline had significantly improved their physical activity relative to the controls	https://funding4sport.co.uk/downloads/well-at-work-workplace-wellness.pdf
English	159	-	Australia	Ministry of Health				Governamental	„Lift off!‟ – this was a WHP intervention in minority-serving LA health and social service agencies that targeted a largely unmotivated captured audience and involved 10 minute exercise breaks in meetings, events, and other functions that were longer than one hour. The exercise breaks were composed of a series of simple aerobic/dance movements with catchy names (the dance movements were designed …	Physical activity during working schedule		Services-based		Sitting time/Sedentary behaviour	Short breaks of sitting time	Employees at work		Workplace organizational structure	In person by trained staff	Providing social support		-		-	-		-	https://funding4sport.co.uk/downloads/well-at-work-workplace-wellness.pdf
English	159	-	Australia	Ministry of Health				Governamental	“Pausa para tu Salud” (For your health, move) – this WHP intervention involved brief periods of physical activity being incorporated into employees day (during paid work time). At a set time of day (following two reminders over a loudspeaker), music would come on and employees would do exercise, initially the exercise started off as gentle stretching and dance movements for 10 minutes and then go…	Physical activity during working schedule		All		Sitting time/Sedentary behaviour	Short breaks of sitting time	Employees at work		Workplace organizational structure	-	-		-		-	-		The intervention was associated with improvements in BMI and waist circumference	https://funding4sport.co.uk/downloads/well-at-work-workplace-wellness.pdf
English	159	-	Australia	Ministry of Health				Governamental	Vertical workstation – this is a workstation that allows an office worker to use a normal personal computer while walking on a treadmill at a self-selected speed. Levine and Miller (2007) undertook a pilot of the vertical workstation (with treadmill) with 15 obese and sedentary individuals.	Physical activity during working schedule		Office-based		Sitting time/Sedentary behaviour	Active workstations: Standing & treadmill desks and bicycles	Employees at work		Physical workplace environment	-	-		-		-	-		The pilot study concluded if for obese people „ sitting computer-time‟ was replaced by „walking-andworking‟ at the vertical workstation for two to three hours per day, then the resultant increased energy expenditure means (if other components of energy balance were constant i.e. food intake) a weight loss of 20–30 kg/year could occur.	https://funding4sport.co.uk/downloads/well-at-work-workplace-wellness.pdf			242	https://www.lifespanfitness.com/media/pdf/LifeSpan-Business-Success.pdf	242	https://www.lifespanfitness.com/media/pdf/LifeSpan-Business-Success.pdf	242	https://www.lifespanfitness.com/media/pdf/LifeSpan-Business-Success.pdf
English	164	-	Australia	Exercise and Sports Science Australia (ESSA)				Governamental	Encourage staff to interrupt their sitting time every 30 minutes for 2 minutes - or at least everey hour for 2-4 minutes. The interruption in sitting time need not necessarily be a break form work-related activity; it may be an opportunity to discuss matters or deliver items to another collegues, or any other work-related task.	Physical activity during working schedule		All		Sitting time/Sedentary behaviour	Short breaks of sitting time	Employees at work		Workplace organizational structure	-	-		-		-	-		-	http://exerciseismedicine.com.au/wp-content/uploads/2018/05/EIM_Workplace_PA_Guide.pdf
English	164	-	Australia	Exercise and Sports Science Australia (ESSA)				Governamental	Promote and support standing or walking meetings. At the very last, incorporate short breaks during prolonged sit-down meetings.	Physical activity during working schedule		All		Sitting time/Sedentary behaviour	Short breaks of sitting time	Employees at work		Workplace organizational structure	-	Standing or walking meetings		-		-	-		-	http://exerciseismedicine.com.au/wp-content/uploads/2018/05/EIM_Workplace_PA_Guide.pdf
English	164	-	Australia	Exercise and Sports Science Australia (ESSA)				Governamental	Introduce extra-long telephone cords or telephone headsets to enable to stand during phone calls.	-		All		Sitting time/Sedentary behaviour	-	Employees at work		-	-	-		-		-	-		-	http://exerciseismedicine.com.au/wp-content/uploads/2018/05/EIM_Workplace_PA_Guide.pdf
English	174	-	Australia	Guide to Promoting Health & Wellbeing in the workplace				Governamental	Provide information to employees about the benefits of physical activity via factsheets, education sessions, posters and newsletters.	-		All		Sitting time/Sedentary behaviour	-	Employees at work		Communication workplace environment	-	Educational meetings		-		-	-		-	https://www.headsup.org.au/docs/default-source/default-document-library/guide_to_promoting_health_and_wellbeing_in_the_workplace.pdf?sfvrsn=ebdf524d_2	https://pubmed.ncbi.nlm.nih.gov/19765507/		198	https://www.in.gov/isdh/files/16_Worksite%20toolkit%20web%20FINAL.pdf	238	https://www.london.gov.uk/sites/default/files/lhwa_self-assessment_framework_micro_2019.pdf
English	174	-	Australia	Guide to Promoting Health & Wellbeing in the workplace				Governamental	Provide incentives to promote physical activity, such as flexible work hours or provision of 15 minutes work time to supplement 15 minutes of break time to be physically active.	Physical activity during working schedule		All		Sitting time/Sedentary behaviour	Short breaks of sitting time	Employees at work		Workplace organizational structure	-	Providing incentives and rewards		-		-	-		-	https://www.headsup.org.au/docs/default-source/default-document-library/guide_to_promoting_health_and_wellbeing_in_the_workplace.pdf?sfvrsn=ebdf524d_14
English	183	-	Australia	Allianz				Allianz	Encouraging employees to reduce their sitting time or install sit-to stand desks	Physical activity during working schedule		All		Sitting time/sedentary behaviour	Short breaks of sitting time	Employees at work		Workplace organizational structure	-	-		-		-	-		-	https://www.allianz.com.au/images/internet/aalaus/Allianz_Awareness_Into_Action.pdf			198	https://www.in.gov/isdh/files/16_Worksite%20toolkit%20web%20FINAL.pdf
English	2	Bike2business	Austria	WHO		-		Governamental	Find the right bike company. Bike 2 Business develops and builds bicycles for companies and governments. The bicycle is simply cheaper than a car (higher fuel prices, car maintenance, insurance, taxes ...). This initiative consists of offering remuneration to the employee who uses the bike. This remuneration can amount to up to € 0.22 per kilometer driven.	Active travel to and from the workplace		All		Active living or light intensity activity	Aerobic exercise	Employees at work		Individual	Encouraging the use of external health promotion servies	Providing incentives and rewards		-		2010 - 2017 - now?	2015-2017 = 1080	all staf	-	http://www.euro.who.int/__data/assets/pdf_file/0013/111028/E90669.pdf			169	https://www.apfisio.pt/wp-content/uploads/2018/08/Physical-Activity-at-the-Workplace.pdf	169	https://www.apfisio.pt/wp-content/uploads/2018/08/Physical-Activity-at-the-Workplace.pdf
English	229	-	Austria	Raiffeisen Bank International				Raiffeisen Bank S.A. in Romania	Since 2013, Raiffeisen Bank S.A. in Romania has offered a program with a variety of measures for a healthy work environment throughout the organization under the name ”RStyle – A Balanced Lifestyle“. The extremely comprehensive program is aimed at all employees and is based on three main pillars: physical health, mental-emotional balance, and healthy interpersonal relationships. It presents the e…	-		All		Exercise or physical fitness programs	Organised sports or sport events	Employees at work		Workplace organizational structure	-	-		-		-	-		-	https://www.rbinternational.com/en/who-we-are/sustainability/sustainability-report.html
English	176	-	Canada	Moving Ahead. Workplace Interventions to Reduce Physical Inactivity and Sedentary Behaviour				Standard Life	Standard Life has been doing business in Canada for the past 180 years. It provides savings, investment, and insurance services to more than 1.4 million Canadians. At Standard Life, health and wellness are important to the organization’s mission. The organization wants to be a role model for its clients by ensuring that they promote and support their employees’ physical and mental well-being. As …	-		Officed-based		-	-	Employees at work		Individual	-	-		Fitness status		-	-		-	https://www.thewellnesssandbox.ca/public/download/documents/16013#referrer=https%3A%2F%2Fwww.google.com%2F
English	176	-	Canada	Moving Ahead. Workplace Interventions to Reduce Physical Inactivity and Sedentary Behaviour				Chevron Canada	Healthy Heart Program: Employees are offered free health screening assessments by a third-party provider. This allows individual employees to know their health numbers, information that they can then bring to their family doctor. They can also meet with a health professional from the Lifestyle Centre to discuss their health risks.	-		Officed-based		-	-	Employees at work		Individual	Encouraging the use of external health promotion servies	Providing incentives and rewards		Fitness status		-	-		-	https://www.thewellnesssandbox.ca/public/download/documents/16013#referrer=https%3A%2F%2Fwww.google.com%2F
English	222	-	Canada	Agence de la santé et des services sociaux de Montréal				Governamental	Be sure to provide a sufficient supply of equipment;	-		All		-	-	-		Physical workplace enviroment	-	-		-		-	-		-	https://santemontreal.qc.ca/fileadmin/user_upload/Uploads/tx_asssmpublications/pdf/publications/isbn978-2-89510-782-8.pdf
English	222	-	Canada	Agence de la santé et des services sociaux de Montréal				Governamental	Establish corporate partnerships for individuals (e.g. reimbursement of fees, subscriptions, etc.) and groups (e.g. support for work sports teams);	-		All		-	-	Employees at work		-	-	Providing incentives and rewards		-		-	-		-	https://santemontreal.qc.ca/fileadmin/user_upload/Uploads/tx_asssmpublications/pdf/publications/isbn978-2-89510-782-8.pdf
English	222	-	Canada	Agence de la santé et des services sociaux de Montréal				G. Gennimatas General Hospital	“My Health and Me,” a Fun Active Living Initiative for Hospital Staff – G. Gennimatas General Hospital – Athens, Greece The hospital’s Health Education and Prevention Office, in collaboration with the hospital manager, initiated a health promotion program for the entire hospital staff with the aim of improving their levels of physical activity and at the same time reducing their levels of work st…	Physical activity onsite		All		-	-	Employees at work		Physical workplace enviroment	-	-		-		-	-		-	https://santemontreal.qc.ca/fileadmin/user_upload/Uploads/tx_asssmpublications/pdf/publications/isbn978-2-89510-782-8.pdf
English	222	-	Canada	Agence de la santé et des services sociaux de Montréal				Halton Healthcare Services (HHS)	HHS Fitness Centres – Halton Healthcare Services (HHS) – Oakville, Canada In response to answers and suggestions from a staff satisfaction survey, in March 2005, the first HHS specific fitness centre was opened at one of the Centre’s three sites. In November 2006, a fitness centre was opened at the second site, and in September 2009, a last fitness centre was opened at the third site. Staff, volu…	Physical activity onsite		All		-	-	Employees at work		Physical workplace enviroment	-	-		-		-	-		-	https://santemontreal.qc.ca/fileadmin/user_upload/Uploads/tx_asssmpublications/pdf/publications/isbn978-2-89510-782-8.pdf
English	80	Walking Challenge	Canada	Graymont				Graymont	Graymont’s inclusive, people-centered culture is exemplified by the Wellness is Now or “WIN” program, designed to engage employees across the Company’s Canadian and U.S. operations — and their families — and assist them in making healthier lifestyle choices. In 2018 WIN highlights included a four-week walking challenge. During the second quarter of the year, when the focus is on encouraging peopl…	Physical activity during working schedule		All		Active living or light intensity activity	Walking programs	Employess at work or off work		Workplace organizational structure	Through information and communication technologies (phone, web or internet, computer-tailored prompts, wearable activity trackers )	Length		Physical activity and sedentary behaviour		-	-		-	https://www.graymont.com/sites/default/files/brochures/pdf/GRA_RDD%202018_EN.pdf			220	https://apru.org/wp-content/uploads/2019/12/Workplace-Wellness-Survey-Report_final.pdf
English	137	-	Canada	Public Health Ontario				Governamental	Several papers reporting workplace interventions found the use of pedometers to be effective components in increasing physical activity participation. The provision of this means of assessing activity provides a positive, motivational, and relatively inexpensive means of facilitating activity. Thus, the use of pedometers as a component of workplace interventions should be considered. For example,…	Physical activity during working schedule		All		Active living or light intensity activity	Wearable devices	Employees at work		Workplace organizational structure	-	-		-		-	32 workplaces		The employees attained significantly higher step counts compared to a control group during the intervention.	https://www.publichealthontario.ca/-/media/documents/W/2011/workplace-community-interventions.pdf?la=en	https://www.healthunit.com/active-transportation		169	https://www.apfisio.pt/wp-content/uploads/2018/08/Physical-Activity-at-the-Workplace.pdf	176	https://www.thewellnesssandbox.ca/public/download/documents/16013#referrer=https%3A%2F%2Fwww.google.com%2F
English	137	-	Canada	Public Health Ontario				Governamental	Other strategies, such as developing walking routes around the worksite and creating or improving fitness facilities at the worksite, were reported occasionally in the papers and were moderately successful. Approximately half of the interventions that implemented worksite walking routes or fitness facilities were associated with improvements in physical activity.	Physical activity during working schedule		All		Active living or light intensity activity	Walking programs	Employees at work		Physical workplace environment	-	-		-		-	-		-	https://www.publichealthontario.ca/-/media/documents/W/2011/workplace-community-interventions.pdf?la=en
English	176	-	Canada	Moving Ahead. Workplace Interventions to Reduce Physical Inactivity and Sedentary Behaviour				Standard Life	Two health weeks per year where they hold education sessions, free massage sessions, various physical activity lessons, and kiosks, along with a team activity	Physical activity during working schedule		Officed-based		Active living or light intensity activity	Exercise classes	Employees at work		Workplace organizational structure	-	Informational meetings		-		-	-		-	https://www.thewellnesssandbox.ca/public/download/documents/16013#referrer=https%3A%2F%2Fwww.google.com%2F
English	176	-	Canada	Moving Ahead. Workplace Interventions to Reduce Physical Inactivity and Sedentary Behaviour				Chevron Canada	Chevron Canada is one of the world’s leading integrated energy companies, and has been a major player on the national energy landscape since 1938. The organization employs over 350 people, with 2,500 indirect or contracted employees. The specific initiatives that promote physical activity include: On-Site Lifestyle Centre: The Lifestyle Centre is located on the main floor, which provides easy acc…	Physical activity during working schedule		All		Active living or light intensity activity	Exercise classes	Employees at work		Physical workplace environment	-	Providing incentives and rewards		-		-	-		-	https://www.thewellnesssandbox.ca/public/download/documents/16013#referrer=https%3A%2F%2Fwww.google.com%2F
English	176	-	Canada	Moving Ahead. Workplace Interventions to Reduce Physical Inactivity and Sedentary Behaviour				Chevron Canada	Calgary Corporate Challenge: Employees have the opportunity to participate in athletic and non-athletic events to raise money for charity	Physical activity outside working schedule and offsite		Officed-based		Active living or light intensity activity	Organised sports or sport events	Employees at work		Workplace organizational structure	-	Providing social support and providing incentives and rewards		-		-	-		-	https://www.thewellnesssandbox.ca/public/download/documents/16013#referrer=https%3A%2F%2Fwww.google.com%2F
English	176	-	Canada	Moving Ahead. Workplace Interventions to Reduce Physical Inactivity and Sedentary Behaviour				RBC	With employees located all over Canada, online approaches are necessary for RBC to communicate and deliver wellness initiatives. But recognizing that an on-site presence would contribute to RBC’s workplace wellness culture, it launched a community of “Wellness Champions” to help spread the word. These RBC employees (currently numbering over 200) volunteer their time to promote wellness at the gro…	Physical activity during working schedule		Officed-based		Active living or light intensity activity	-	Employees at work		Communication workplace environment	By change agents	-		-		-	-		-	https://www.thewellnesssandbox.ca/public/download/documents/16013#referrer=https%3A%2F%2Fwww.google.com%2F
English	176	-	Canada	Moving Ahead. Workplace Interventions to Reduce Physical Inactivity and Sedentary Behaviour				RBC	To encourage participation in its wellness initiatives and reward healthy behaviours, RBC provides “wellness credits” for employees participating in these programs. By completing the online health risk assessment and participating in wellness campaigns throughout the year, employees can earn up to $140 in wellness credits annually. Credits are deposited into a personal wellness account, from whic…	Physical activity during working schedule		Officed-based		Active living or light intensity activity	Exercise classes	Employees at work		Workplace organizational structure	-	Providing incentives and rewards		-		-	-		-	https://www.thewellnesssandbox.ca/public/download/documents/16013#referrer=https%3A%2F%2Fwww.google.com%2F
English	222	-	Canada	Agence de la santé et des services sociaux de Montréal				Governamental	Promote the use of active transportation.	Active travel to and from the workplace		All		Active living or light intensuty activity	Aerobic exercise	Employees at work		Communication workplace environment	-	-		-		-	-		-	https://santemontreal.qc.ca/fileadmin/user_upload/Uploads/tx_asssmpublications/pdf/publications/isbn978-2-89510-782-8.pdf
English	176	-	Canada	Moving Ahead. Workplace Interventions to Reduce Physical Inactivity and Sedentary Behaviour				Standard Life	Manager training and interventions, since they must be involved to get employees to participate in activities	-		Officed-based		Exercise or physical fitness programs	Exercise classes	Employees at work		Workplace organizational structure	-	Informational meetings		-		-	-		-	https://www.thewellnesssandbox.ca/public/download/documents/16013#referrer=https%3A%2F%2Fwww.google.com%2F
English	176	-	Canada	Moving Ahead. Workplace Interventions to Reduce Physical Inactivity and Sedentary Behaviour				Standard Life	It also offers continuous physical activities like yoga classes, training sessions with a professional trainer, Zumba classes, boot camps, salsa dancing, and Tai Chi. It has recently included bachata and martial arts sessions in its menu of physical activity sessions. Standard Life also offers various opportunities for employees to try new activities in order to engage them in physical activity a…	Physical activity during working schedule		Officed-based		Exercise or physical fitness programs	A combination of aerobic & strengthening exercise	Employees at work		Workplace organizational structure	-	-		-		-	-		-	https://www.thewellnesssandbox.ca/public/download/documents/16013#referrer=https%3A%2F%2Fwww.google.com%2F
English	176	-	Canada	Moving Ahead. Workplace Interventions to Reduce Physical Inactivity and Sedentary Behaviour				The Booster Breaks	Booster Breaks are “organized, routine work breaks intended to improve physical and psychological health, enhance job satisfaction, and sustain or increase work productivity.” The program’s goals are to increase movement and reduce extended sedentary periods during the work day. The Booster Break typically has four elements: 1. a warm-up session that includes aerobic exercises (lasting 1 to 2 min…	Physical activity during working schedule		Officed-based		Exercise or physical fitness programs	Short breaks of sitting time and a combination of aerobic & strengthening exercise	Employees at work		Workplace organizational structure	In person by peer volunteers	-		-		-	-		-	https://www.thewellnesssandbox.ca/public/download/documents/16013#referrer=https%3A%2F%2Fwww.google.com%2F
English	176	-	Canada	Moving Ahead. Workplace Interventions to Reduce Physical Inactivity and Sedentary Behaviour				The Booster Breaks	Booster Breaks are “organized, routine work breaks intended to improve physical and psychological health, enhance job satisfaction, and sustain or increase work productivity.” The program’s goals are to increase movement and reduce extended sedentary periods during the work day. The Booster Break typically has four elements: 2. aerobic, stretching, strengthening, and toning exercises (lasting 10 …	Physical activity during working schedule		Officed-based		Exercise or physical fitness programs	A combination of aerobic & strengthening exercise	Employees at work		Workplace organizational structure	In person by peer volunteers	-		-		-	-		-	https://www.thewellnesssandbox.ca/public/download/documents/16013#referrer=https%3A%2F%2Fwww.google.com%2F
English	176	-	Canada	Moving Ahead. Workplace Interventions to Reduce Physical Inactivity and Sedentary Behaviour				The Booster Breaks	Booster Breaks are “organized, routine work breaks intended to improve physical and psychological health, enhance job satisfaction, and sustain or increase work productivity.” The program’s goals are to increase movement and reduce extended sedentary periods during the work day. The Booster Break typically has four elements: 3. a cool-down session that includes flexibility exercises (lasting 1 to…	Physical activity during working schedule		Officed-based		Exercise or physical fitness programs	Strengthening exercise	Employees at work		Workplace organizational structure	In person by peer volunteers	-		-		-	-		-	https://www.thewellnesssandbox.ca/public/download/documents/16013#referrer=https%3A%2F%2Fwww.google.com%2F
English	176	-	Canada	Moving Ahead. Workplace Interventions to Reduce Physical Inactivity and Sedentary Behaviour				The Booster Breaks	Booster Breaks are “organized, routine work breaks intended to improve physical and psychological health, enhance job satisfaction, and sustain or increase work productivity.” The program’s goals are to increase movement and reduce extended sedentary periods during the work day. The Booster Break typically has four elements: 4. relaxation (lasting 15 to 30 seconds). These breaks are led by specia…	Physical activity during working schedule		Officed-based		Exercise or physical fitness programs	Others: Relax	Employees at work		Workplace organizational structure	In person by peer volunteers	-		-		-	-		-	https://www.thewellnesssandbox.ca/public/download/documents/16013#referrer=https%3A%2F%2Fwww.google.com%2F
English	176	-	Canada	Moving Ahead. Workplace Interventions to Reduce Physical Inactivity and Sedentary Behaviour				RBC	Online wellness campaigns and challenges throughout the year, where employees can track their healthy living behaviours, get expert advice, share tips, and engage in friendly competition with colleagues. For example, this past spring, RBC’s Go for Gold campaign encouraged regular physical activity in and outside the workplace for a chance to earn “gold medals.” Employees could earn medals by trac…	Physical activity offsite or onsite		Officed-based		Exercise or physical fitness programs	Exercise classes or walking programs or prompt-of-choice stair climbing	Employees at work		Workplace organizational structure	Through information and communication technologies (phone, web or internet, computer-tailored prompts, wearable activity trackers )	-		-		-	-		-	https://www.thewellnesssandbox.ca/public/download/documents/16013#referrer=https%3A%2F%2Fwww.google.com%2F
English	222	Activators	Canada	Agence de la santé et des services sociaux de Montréal				Oulu University Hospital	Activators – Oulu University Hospital – Oulu, Finland The target group for this project consisted of 30 female employees of the Oulu University Hospital who were at high risk for developing type 2 diabetes. They were selected based on their scores on a risk test for type 2 diabetes. All of them had had a score of over 15 and all were overweight. The aim of the Activator project was to find out wh…	Physical activity working schedule		All		Exercise or physical fitness programs	Program exercise training	Employees at high risk or poor health		Individual	In person by trained staff	-		Fitness status		-	-		-	https://santemontreal.qc.ca/fileadmin/user_upload/Uploads/tx_asssmpublications/pdf/publications/isbn978-2-89510-782-8.pdf
English	222	-	Canada	Agence de la santé et des services sociaux de Montréal				Governamental	Offer athletic activities that take into account people’s schedules (before the work shift, in the morning, over the meal or lunch hour, immediately after the work shift);	Physical activity outside working schedule		All		Exercise or physical fitness programs	Exercise classes	Employees at work		Individual	-	-		-		-	-		-	https://santemontreal.qc.ca/fileadmin/user_upload/Uploads/tx_asssmpublications/pdf/publications/isbn978-2-89510-782-8.pdf
English	222	-	Canada	Agence de la santé et des services sociaux de Montréal				Governamental	Offer sporadic activities as well a continuous annual program;	-		All		Exercise or physical fitness programs	Program exercise training	Employees at work		Individual	-	-		-		-	-		-	https://santemontreal.qc.ca/fileadmin/user_upload/Uploads/tx_asssmpublications/pdf/publications/isbn978-2-89510-782-8.pdf
English	222	-	Canada	Agence de la santé et des services sociaux de Montréal				Governamental	Organize seasonal activities;	-		All		Exercise or physical fitness programs	Program exercise training	Employees at work		Individual	-	-		-		-	30 employees		-	https://santemontreal.qc.ca/fileadmin/user_upload/Uploads/tx_asssmpublications/pdf/publications/isbn978-2-89510-782-8.pdf
English	222	-	Canada	Agence de la santé et des services sociaux de Montréal				Governamental	Disseminate information on the availability of physical exercise programs in close proximity to the workplace as well as activities offered by the municipality;	Physical activity offsite		All		Exercise or physical fitness programs	Exercise classes	Employees off work		Communication workplace environment	Encouraging the use of external health promotion servies	-		-		-	-		-	https://santemontreal.qc.ca/fileadmin/user_upload/Uploads/tx_asssmpublications/pdf/publications/isbn978-2-89510-782-8.pdf
English	222	-	Canada	Agence de la santé et des services sociaux de Montréal				G. Gennimatas General Hospital	“My Health and Me,” a Fun Active Living Initiative for Hospital Staff – G. Gennimatas General Hospital – Athens, Greece The hospital’s Health Education and Prevention Office, in collaboration with the hospital manager, initiated a health promotion program for the entire hospital staff with the aim of improving their levels of physical activity and at the same time reducing their levels of work st…	Physical activity onsite		All		Exercise or physical fitness programs	Others: Dance	Employees at work		-	-	-		-		-	-		-	https://santemontreal.qc.ca/fileadmin/user_upload/Uploads/tx_asssmpublications/pdf/publications/isbn978-2-89510-782-8.pdf
English	176	-	Canada	Moving Ahead. Workplace Interventions to Reduce Physical Inactivity and Sedentary Behaviour				Standard Life	Behaviour change activities, and continuous and varied physical activities	-		Officed-based		Sitting time/sedentary behaviour	Exercise classes	-		Workplace organizational structure	-	-		-		-	-		-	https://www.thewellnesssandbox.ca/public/download/documents/16013#referrer=https%3A%2F%2Fwww.google.com%2F
English	176	-	Canada	Moving Ahead. Workplace Interventions to Reduce Physical Inactivity and Sedentary Behaviour				Chevron Canada	Ergonomic Program: This software, installed on every employee’s computer, monitors key and mouse strokes. Once a certain amount of strokes is reached, the employee’s computer will lock and the monitor will show demonstrations of stretching and active movements that employees can do to break up their sedentary time.	Physical activity during working schedule		Officed-based		Sitting time/sedentary behaviour	Strengthening exercise	Employees at work		Workplace organizational structure	-	Educational meetings		-		-	-		-	https://www.thewellnesssandbox.ca/public/download/documents/16013#referrer=https%3A%2F%2Fwww.google.com%2F
English	222	-	Canada	Agence de la santé et des services sociaux de Montréal				Raahe	Bonus Day to Promote Staff Well-Being – Raahe Health and Wellness Area – Raahe, Finland Four determinants of staff health and well-being were selected as the main goals for this project: remaining smoke-free for a full year, achieving healthy weight (either BMI 28 or less or a weight loss of at least 5 kg), achieving overall good or excellent physical fitness (measured by a walking exercise test …	Physical activity working schedule		All		Sitting time/sedentary behaviour	-	Employees at work		Individual	-	Providing incentives and rewards		-		-	-		-	https://santemontreal.qc.ca/fileadmin/user_upload/Uploads/tx_asssmpublications/pdf/publications/isbn978-2-89510-782-8.pdf	https://healthy.ucdavis.edu/physical-activity/mobile-fitness
English	222	-	Canada	Agence de la santé et des services sociaux de Montréal				Kailo	Kailo Workplace Wellness Program – Halton Healthcare Services (HHS) – Oakville, Canada Kailo is an employee health promotion approach based on best practices, originally developed at a medical centre in Iowa, United States. This program has been recognized for its excellence by several international and American associations (Joint Commission for Accreditation of Healthcare Organizations, Wellnes…	Physical activity offsite		All		Sitting time/sedentary behaviour	-	Employees off work		Individual	Encouraging the use of external health promotion servies	Educational meetings		-		-	-		-	https://santemontreal.qc.ca/fileadmin/user_upload/Uploads/tx_asssmpublications/pdf/publications/isbn978-2-89510-782-8.pdf
Spanish	2	Escalfa’t bé a la feina	Catalonia-Spain	COMSA S.A.U.		COMSA EMTE, el Departament d’Empresa i Ocupació, INEFC Barcelona y Biwel		RAILWAY WORKERS	Increase in staff physique as a fundamental element to prevent MSDs	Physical activity during working schedule	Warm-up exercises	Manufacturing or industrial-based	Railway maintenance	Exercise or physical fitness programmes	Programme exercise training	Employees at work		Workplace organisational structure (involves workplace stakeholders engagement, communication and coordination with employees)	Directly instituted in the workplace environment - In person by trained staff (with a professional background on physical activity)	Combination of any of the above		Fitness status (cardiorespiratory, muscular, flexibility, neuromuscular)	Not specify	Started in June 2013 and ended in May 2014	n=70 (28 EG/42C)	RAILWAY WORK • BUILDING • INFRASTRUCTURE • SUPERSTRUCTURE • RENEWAL • MAINTENANCE • 1st AND 2nd INTERVENTION • URGENT TREATMENT AREAS (UTA’s)	Significant improvement in accident rates associated with TME compared to 2012 (-91% of the IITME and -61% of the percentage of TME), with the consequent cost savings (€ 22,000 in the first half of 2014), and a physical improvement acquired especially from the experimental group, all accompanied by a positive assessment by the workers in the satisfaction questioners	https://biwel.es/wp-content/uploads/2018/01/Revista-Foment-del-Treball-2014-Empresa-Saludable.pdf
English	56	-	EEUU	Healthy Workforce 2010 Beyond				Governamental	Provide facilities for workers to keep bikes secure (e.g., racks/bike barns)	Active travel to and from the workplace		All		-	-	Employees at work		Physical workplace environment	-	-		-		-	-		-	https://www.uschamber.com/sites/default/files/documents/files/HealthyWorkforce2010FINALElectronicVersion111709.pdf
English	56	-	EEUU	Healthy Workforce 2010 Beyond				FPL Group	The STS program’s mission is to provide an integrated, high touch experience that leads to improved health and well-being through the following strategies: One-on-one counseling sessions with the dietitian, fitness specialist, and behavioral coach to provide assessment and goal setting. to assess health status.	-		-		-	-	Employees at work		Individual	Encouraging the use of external health promotion servies	Counselling		Physical activity and sedentary behaviour		-	-		-	https://www.uschamber.com/sites/default/files/documents/files/HealthyWorkforce2010FINALElectronicVersion111709.pdf
English	56	-	EEUU	Healthy Workforce 2010 Beyond				FPL Group	The STS program’s mission is to provide an integrated, high touch experience that leads to improved health and well-being through the following strategies: Group sessions to provide social support.	-		-		-	-	Employees at work		Workplace organizational structure	Encouraging the use of external health promotion servies	Providing social support		Mental health		-	-		-	https://www.uschamber.com/sites/default/files/documents/files/HealthyWorkforce2010FINALElectronicVersion111709.pdf
English	56	-	EEUU	Healthy Workforce 2010 Beyond				FPL Group	The STS program’s mission is to provide an integrated, high touch experience that leads to improved health and well-being through the following strategies: Email/phone follow-up to provide motivation and engagement.	-		-		-	-	Employees at work		Individual	Encouraging the use of external health promotion servies	Informational meetings		-		-	-		-	https://www.uschamber.com/sites/default/files/documents/files/HealthyWorkforce2010FINALElectronicVersion111709.pdf
English	57	-	EEUU	National Center for Chronic Disease Prevention and Health Promotion (CDC)				Governamental	Health assessments: distributing surveys or health risk assessments that identify employee health issues and promote programs or interventions to improve employee health	-		All		-	-	Employees at work		Individual	Encouraging the use of external health promotion servies	Informational meetings		Fitness status		-	-		-	http://alaskahealthfair.org/wp-content/uploads/2016/01/07-CDC-ScoreCard-Manual-1.pdf	http://www.changelabsolutions.org/sites/default/files/Workplace_Wellness-GUIDEBOOK-FINAL-20170714.pdf		253	http://www.impactafya.com/2119-2/	274	https://assets.publishing.service.gov.uk/government/uploads/system/uploads/attachment_data/file/355773/Briefing5a_Workplace_interventions_health_inequalities.pdf
English	57	ONI LIVESMART	EEUU	National Center for Chronic Disease Prevention and Health Promotion (CDC)				O'Neal Industries	In 2011, O’Neal Industries, a collection of family-owned metal service centers headquartered in Birmingham, AL, introduced the ONI LIVESMART program. The LIVESMART program had a number of different components: on-site physical fitness facilities	Physical activity onsite		Manufacturing or industrial-based		-	-	Employees at work		Physical workplace environment	-	-		Absenteeism, presenteeism, finantial outcomes		-	-		An analysis in 2014 found that over 400 of their 3,000 employees had initiated or improved their exercise levels, contributing to an overall net cost savings of $556,100 for the business and producing a return on investment of $1.52 for every dollar spent on health care alone.	http://alaskahealthfair.org/wp-content/uploads/2016/01/07-CDC-ScoreCard-Manual-1.pdf	http://www.workhealthresearchnetwork.org/wp-content/uploads/2016/05/CDC-WHRN-Physical-Activity_Employer-Guide-FINAL.pdf		57	http://www.workhealthresearchnetwork.org/wp-content/uploads/2016/05/CDC-WHRN-Physical-Activity_Employer-Guide-FINAL.pdf	91	https://www.heartfoundation.org.au/getmedia/6c33122b-475c-4531-8c26-7e7a7b0eb7c1/Blueprint-For-An-Active-Australia.pdf	138	https://www.healthierwork.act.gov.au/wp-content/uploads/2015/01/HAPIA-Best-Practice-Guidelines.pdf	163	http://www.workhealthresearchnetwork.org/wp-content/uploads/2016/05/CDC-WHRN-Physical-Activity_Employer-Guide-FINAL.pdf	171	https://pubmed.ncbi.nlm.nih.gov/19765507/	193	https://www.suffolkchamber.co.uk/media/46330/not-just-free-fruit-health-and-wellbeing-at-work.pdf	249	https://www.salomon.com/sites/default/files/sustainability/2018-05/Amer_Sports_Corporate_Responsibility_Report_2016.pdf
English	57	ONI LIVESMART	EEUU	National Center for Chronic Disease Prevention and Health Promotion (CDC)				Governamental	The Mississippi Department of Human Services (MDHS) received funding from the Mississippi Beverage Association to create an onsite gym facility for their employees. Employees were able to take advantage of the gym on their breaks, during their lunch hour, and before and after business hours.	-		Office-based		-	-	Employees at work		Physical workplace environment	-	-		Absenteeism, presenteeism, finantial outcomes		-	-		An analysis in 2014 found that over 400 of their 3,000 employees had initiated or improved their exercise levels, contributing to an overall net cost savings of $556,100 for the business and producing a return on investment of $1.52 for every dollar spent on health care alone.	http://alaskahealthfair.org/wp-content/uploads/2016/01/07-CDC-ScoreCard-Manual-1.pdf	https://nnphi.org/wp-content/uploads/2015/12/Mississippi-Success-Story_Final.pdf
English	119	-	EEUU	Johns Hopkins				Governamental	Provide or subsidize physical fitness assessments, counseling, and physical activity recommendations either on-site or through a community exercise facility	-		All		-	-	Employees at work		Individual	-	Providing incentives and rewards		Fitness status		-	-		-	https://www.transamericacenterforhealthstudies.org/docs/default-source/wellness-page/from-evidence-to-practice---workplace-wellness-that-works.pdf	http://www.openforum.com/articles/crazy-corporate-wellnessprograms-that-work/
English	146	Go! Platinium Program	EEUU	Society for Public Health Education				Lincoln	Mandatory quarterly health screenings and individual coaching. Wellness objectives, set by all employees, tied to overall performance and pay. Departmental wellness champions	-		Manufacturing or industrial-based		-	-	Employees at work		Individual	-	Providing incentives and rewards		Fitness status		-	-		Go! Platinum received the top national wellness program award in 2003 and 2006. Health care costs are 50 percent below national average. Workers compensation costs average less than 1 percent of payroll	https://iums.ac.ir/files/hshe-soh/files/health_promotion_programs(1).pdf
English	180	-	EEUU	American Heart Association				AT&T’s	In 2011, AT&T launched a comprehensive workplace wellness program called Your Health Matters (YHM). YHM provides a comprehensive suite of resources and tools for employees. After conducting a series of focus groups and quarterly surveys, AT&T identified that employees wanted an extra boost of support and inspiration from the company. Realizing that there is no better way to demonstrate employer s…	Physical activity during working schedule or outside working schedule		All		-	-	Employees at work		Individual or workplace organizational structure	Through information and communication technologies (phone, web or internet, computer-tailored prompts, wearable activity trackers )	Providing incentives and rewards		-		-	-		At the end of the six-month time period, finalists were selected by a leadership committee, and employees voted for five winners of the Challenge, one from each of the five main business unit groups at AT&T. The winners were announced during a live all-employee webcast hosted by the Chairman. Each winner received a $1,000 cash prize and a $5,000 donation to a charity of his/her choice, followed b…	https://healthmetrics.heart.org/wp-content/uploads/2017/06/Workplace-Health-Playbook.pdf
English	180	-	EEUU	American Heart Association				Kaiser Permanente	Total Health Assessment online completion	-		All		-	-	Employees at work		Individual	Through information and communication technologies (phone, web or internet, computer-tailored prompts, wearable activity trackers )	-		Fitness status		-	100,000 employees		-	https://healthmetrics.heart.org/wp-content/uploads/2017/06/Workplace-Health-Playbook.pdf
English	180	-	EEUU	American Heart Association				Kaiser Permanente	Tracking Biometric Measures: Keeping up to date on four key biometric screenings (Body Mass Index [BMI], smoking, cholesterol and blood pressure)	-		All		-	-	Employees at work		Individual	Through information and communication technologies (phone, web or internet, computer-tailored prompts, wearable activity trackers )	-		Fitness status		-	In total, more than 700 employees participated in the program		-	https://healthmetrics.heart.org/wp-content/uploads/2017/06/Workplace-Health-Playbook.pdf
English	180	-	EEUU	American Heart Association				Kaiser Permanente	Incentive Eligibility: If a region meets Gates One and Two, eligible employees can earn an additional $200 for meeting this goal. This bonus is paid if the region shows a collective average improvement in its at-risk population of at least 1.7 percent across the four biometric measures, with no increase in any of the areas.	-		All		-	-	Employees at work		Individual	Through information and communication technologies (phone, web or internet, computer-tailored prompts, wearable activity trackers )	Providing incentives and rewards		-		-	-		-	https://healthmetrics.heart.org/wp-content/uploads/2017/06/Workplace-Health-Playbook.pdf
English	197	-	EEUU	United States Office of Personnel Management				Governamental	Encouraging exercise during breaks. In 2016, employers supported exercise by offering: and subsidies or reimbursements for offsite fitness center memberships (28%)	Physical activity offsite		All		-	-	Employees off work		Individual	-	Providing incentives and rewards		-		-	There are currently over 250 Local Champions across Baxter. This data-driven and risk-focused approach has resulted in lowered health risk for Baxter employees around the globe.		Employees who exercised regularly onsite at their organizations, usually for 45 minutes or less, showed improved mood and performance on days that they exercised. Associated focus groups reported positive effects such as greater concentration, problem-solving, and resilience as well as a clearer mind and re-energization. For those without access to onsite or nearby facilities, even walking during…	https://www.opm.gov/policy-data-oversight/human-capital-management/federal-workforce-priorities-report/2018-federal-workforce-priorities-report.pdf
English	197	-	EEUU	United States Office of Personnel Management				Governamental	Encouraging exercise during breaks. In 2016, employers supported exercise by offering: fitness equipment (6%).	Physical activity onsite		All		-	-	Employees at work		Physical workplace enviroment	-	-		-		-	-		Employees who exercised regularly onsite at their organizations, usually for 45 minutes or less, showed improved mood and performance on days that they exercised. Associated focus groups reported positive effects such as greater concentration, problem-solving, and resilience as well as a clearer mind and re-energization. For those without access to onsite or nearby facilities, even walking during…	https://www.opm.gov/policy-data-oversight/human-capital-management/federal-workforce-priorities-report/2018-federal-workforce-priorities-report.pdf
English	198	-	EEUU	Indiana State Department of Health				Governamental	Promoting your worksite health efforts plays an important role in whether or not your employees take advantage of the opportunities you are creating. Once these strategies are in place, it is important to educate your employees about the changes so they know healthier options are available: Provide information to employees during meetings.	-		All		-	-	Employees at work		Communication workplace environment	Through information and communication technologies (phone, web or internet, computer-tailored prompts, wearable activity trackers )	Informational meetings		-		-	-		-	https://www.in.gov/isdh/files/16_Worksite%20toolkit%20web%20FINAL.pdf
English	198	-	EEUU	Indiana State Department of Health				Governamental	Promoting your worksite health efforts plays an important role in whether or not your employees take advantage of the opportunities you are creating. Once these strategies are in place, it is important to educate your employees about the changes so they know healthier options are available: Post announcements on your organization’s Intranet page.	-		All		-	-	Employees at work		Communication workplace environment	Through information and communication technologies (phone, web or internet, computer-tailored prompts, wearable activity trackers )	Informational meetings		-		-	-		-	https://www.in.gov/isdh/files/16_Worksite%20toolkit%20web%20FINAL.pdf
English	198	-	EEUU	Indiana State Department of Health				Governamental	Promoting your worksite health efforts plays an important role in whether or not your employees take advantage of the opportunities you are creating. Once these strategies are in place, it is important to educate your employees about the changes so they know healthier options are available: Send email updates to your employees.	-		All		-	-	Employees at work		Communication workplace environment	Through information and communication technologies (phone, web or internet, computer-tailored prompts, wearable activity trackers )	Informational meetings		-		-	-		-	https://www.in.gov/isdh/files/16_Worksite%20toolkit%20web%20FINAL.pdf
English	198	-	EEUU	Indiana State Department of Health				Governamental	Promoting your worksite health efforts plays an important role in whether or not your employees take advantage of the opportunities you are creating. Once these strategies are in place, it is important to educate your employees about the changes so they know healthier options are available: Create a (weekly, biweekly, monthly, bimonthly, quarterly) employee newsletter or add updates to an existin…	-		All		-	-	Employees at work		Communication workplace environment	Through information and communication technologies (phone, web or internet, computer-tailored prompts, wearable activity trackers )	Informational meetings		-		-	-		-	https://www.in.gov/isdh/files/16_Worksite%20toolkit%20web%20FINAL.pdf
English	198	-	EEUU	Indiana State Department of Health				Governamental	Promoting your worksite health efforts plays an important role in whether or not your employees take advantage of the opportunities you are creating. Once these strategies are in place, it is important to educate your employees about the changes so they know healthier options are available: Post updates on worksite bulletin boards.	-		All		-	-	Employees at work		Communication workplace environment	Through information and communication technologies (phone, web or internet, computer-tailored prompts, wearable activity trackers )	Informational meetings		-		-	-		-	https://www.in.gov/isdh/files/16_Worksite%20toolkit%20web%20FINAL.pdf
English	198	-	EEUU	Indiana State Department of Health				Governamental	Provide all employees with a map of walking routes via newsletters, Intranet, bulletin boards or any other method your organization uses for communication.	-		All		-	-	Employees at work		Communication workplace environment	Through information and communication technologies (phone, web or internet, computer-tailored prompts, wearable activity trackers )	-		-		-	-		-	https://www.in.gov/isdh/files/16_Worksite%20toolkit%20web%20FINAL.pdf
English	198	-	EEUU	Indiana State Department of Health				Governamental	Encourage employees to keep walking shoes at their desks or modify the dress code to include comfortable walking shoes.	-		All		-	-	Employees at work		Workplace policy level	-	-		-		-	-		-	https://www.in.gov/isdh/files/16_Worksite%20toolkit%20web%20FINAL.pdf
English	198	-	EEUU	Indiana State Department of Health				Governamental	Offer paid time for physical activity or longer lunch breaks.	-		All		-	-	Employees at work		Workplace policy level	-	-		-		-	-		-	https://www.in.gov/isdh/files/16_Worksite%20toolkit%20web%20FINAL.pdf
English	207	-	EEUU	ChangeLab Solutions				Govermamental	A workplace wellness council is a group of people who are responsible for developing, promoting, implementing, and evaluating workplace wellness policies and programs. Workplace wellness councils contribute to the success of workplace wellness policies and programs by incorporating staff input, earning leadership support, and assuming responsibility for wellness policies and programs.	-		All		-	-	Employees at work		Workplace organizational structure	By change agents	-		-		-	-		-	http://www.changelabsolutions.org/sites/default/files/Workplace_Wellness-GUIDEBOOK-FINAL-20170714.pdf
English	207	-	EEUU	ChangeLab Solutions				Govermamental	The City of St. Louis Department of Personnel adopted a policy to establish “an official, city approved employee wellness program.” The employee wellness program, BeeFit, is for city employees and includes provisions for appointing a city wellness coordinator, agency wellness coordinators, funding, administrative support, reporting, and evaluation. The policy also encourages city departments to a…	-		All		-	-	Employees at work		Individual	-	Providing incentives and rewards		Fitness status		-	-		-	http://www.changelabsolutions.org/sites/default/files/Workplace_Wellness-GUIDEBOOK-FINAL-20170714.pdf
English	207	-	EEUU	ChangeLab Solutions				Govermamental	The City of St. Louis Department of Personnel adopted a policy to establish “an official, city approved employee wellness program.” The employee wellness program, BeeFit, is for city employees and includes provisions for appointing a city wellness coordinator, agency wellness coordinators, funding, administrative support, reporting, and evaluation. The policy also encourages city departments to a…	-		All		-	-	Employees at work		Individual	-	Providing incentives and rewards		Cardio metabloic outcomes		-	-		-	http://www.changelabsolutions.org/sites/default/files/Workplace_Wellness-GUIDEBOOK-FINAL-20170714.pdf
English	207	-	EEUU	ChangeLab Solutions				Govermamental	The City of St. Louis Department of Personnel adopted a policy to establish “an official, city approved employee wellness program.” The employee wellness program, BeeFit, is for city employees and includes provisions for appointing a city wellness coordinator, agency wellness coordinators, funding, administrative support, reporting, and evaluation. The policy also encourages city departments to a…	-		All		-	-	Employees at work		Individual	-	Providing incentives and rewards		Fitness status		-	-		-	http://www.changelabsolutions.org/sites/default/files/Workplace_Wellness-GUIDEBOOK-FINAL-20170714.pdf
English	218	-	EEUU	DELL				DELL	Voluntary blood pressure, cholesterol and breast cancer screenings	-		All		-	-	Employees at work		Individual	-	-		Fitness status		-	148 and 55 employees		-	https://i.dell.com/sites/doccontent/corporate/environment/en/documents/dell%20corporate%20responsibility%20report%202008.pdf
English	218	-	EEUU	DELL				DELL	Health and wellness educational seminars featuring topics such as smoking cessation, nutrition and exercise, and disease prevention	-		All		-	-	Employees at work		Workplace organizational structure	-	Educational meetings		-		-	-		-	https://i.dell.com/sites/doccontent/corporate/environment/en/documents/dell%20corporate%20responsibility%20report%202008.pdf
English	218	-	EEUU	DELL				DELL	Canada’s programs included: on-site massage therapy	-		All		-	-	Employees at work		Individual	-	-		-		-	-		-	https://i.dell.com/sites/doccontent/corporate/environment/en/documents/dell%20corporate%20responsibility%20report%202008.pdf
English	218	-	EEUU	DELL				DELL	Canada’s programs included: health fairs focused on Dell’s health and wellness programs and services	-		All		-	-	Employees at work		Workplace organizational structure	-	Informational meetings		-		-	-		-	https://i.dell.com/sites/doccontent/corporate/environment/en/documents/dell%20corporate%20responsibility%20report%202008.pdf			280	https://www.dcpas.osd.mil/Content/Documents/Benefitssymposium/BW-21_WorkPlaceWellness_DevelopingStrategicWellnessPlan.pdf
English	218	-	EEUU	DELL				DELL	China’s wellness programs included: education on health benefits of physical activity to encourage healthy behaviors	-		All		-	-	Employees at work		Workplace organizational structure	-	Educational meetings		-		-	-		-	https://i.dell.com/sites/doccontent/corporate/environment/en/documents/dell%20corporate%20responsibility%20report%202008.pdf
English	218	-	EEUU	DELL				DELL	China’s wellness programs included: lectures on women’s health	-		All		-	-	Employees at work		Workplace organizational structure	-	Informational meetings		-		-	-		-	https://i.dell.com/sites/doccontent/corporate/environment/en/documents/dell%20corporate%20responsibility%20report%202008.pdf
English	218	-	EEUU	DELL				DELL	Panama’s Health and Wellness Team provided: healthy weight programs	-		All		-	-	Employees at work		Individual	-	-		-		-	-		-	https://i.dell.com/sites/doccontent/corporate/environment/en/documents/dell%20corporate%20responsibility%20report%202008.pdf
English	218	-	EEUU	DELL				DELL	Panama’s Health and Wellness Team provided: on-site lab screenings and dental and vision testing led by the Dell Health and Wellness Team	-		All		-	-	Employees at work		Individual	-	-		Fitness status		-	-		-	https://i.dell.com/sites/doccontent/corporate/environment/en/documents/dell%20corporate%20responsibility%20report%202008.pdf
English	218	-	EEUU	DELL				DELL	In India, the programs included: “Know your Numbers,” a health check including blood testing, body mass index (BMI) measurement, blood pressure and dental checks	-		All		-	-	Employees at work		Individual	-	-		Fitness status		-	-		-	https://i.dell.com/sites/doccontent/corporate/environment/en/documents/dell%20corporate%20responsibility%20report%202008.pdf
English	228	Make it Count!	EEUU	Johnson & Johnson				Johnson & Johnson	The “Make it Count!” campaign helped to reach this goal, by demonstrating the advantages of a healthy lifestyle through a series of dynamic portraits and on-site engagements featuring Johnson & Johnson employees from all continents and cultures. The images put a relatable face to the objective and demonstrated the energy and excitement that results from the knowledge of one’s health status. Along…	Physical activity onsite		All		-	-	Employees at work		Communication workplace environment	Through information and communication technologies (phone, web or internet, computer-tailored prompts, wearable activity trackers )	-		-		-	More than 3,500 employees in 11 cities attended the health fairs.		-	https://www.jnj.com/sites/default/files/pdf/cs/2015-jnj-citizenship-sustainability-report.pdf
English	244	-	EEUU	Annual Reviews of Public Health				Governamental	Physical activity programs can be aimed at the individual level (e.g., wellness newsletters with information about the benefits of physical activity, self-help manuals)	-		All		-	-	Employees at work		Communication workplace environment	Through information and communication technologies (phone, web or internet, computer-tailored prompts, wearable activity trackers )	Informational meetings		-		-	Employee Count: <700		-	https://www.annualreviews.org/doi/full/10.1146/annurev-publhealth-032013-182416			247	https://sph.unc.edu/files/2015/09/CCRWH_Linnan_Health-Promotion-in-Smaller-Workplaces.pdf
English	259	-	EEUU	Oregon Health Authority				Governamental	Take a walking audit to find out how to make it safe to walk to and around work.	-		All		-	-	-		Workplace policy level	-	-		-		-	-		-	https://www.oregon.gov/oha/PH/DISEASESCONDITIONS/CHRONICDISEASE/HPCDPCONNECTION/PHYSICALACTIVITY/Pages/PAWorkplace.aspx
English	259	-	EEUU	Oregon Health Authority				Governamental	Subsidize transit passes to increase employee walking—and qualify for a state tax credit.	-		All		-	-	Employees at work		Workplace policy level	-	Providing incentives and rewards		-		-	-		-	https://www.oregon.gov/oha/PH/DISEASESCONDITIONS/CHRONICDISEASE/HPCDPCONNECTION/PHYSICALACTIVITY/Pages/PAWorkplace.aspx	http://www.wellnessatworkoregon.org/?page_id=58
English	259	-	EEUU	Oregon Health Authority				Governamental	Encourage physical activity through policies and benefits.	-		All		-	-	Employees at work		Workplace policy level	-	Providing incentives and rewards		-		-	-		-	https://www.oregon.gov/oha/PH/DISEASESCONDITIONS/CHRONICDISEASE/HPCDPCONNECTION/PHYSICALACTIVITY/Pages/PAWorkplace.aspx	http://www.wellnessatworkoregon.org/?page_id=74
English	264	-	EEUU	CDC - Center for Disease Control and Prevention				Governamental	Engage in community planning efforts to make the communities around worksites more walkable.	-		All		-	-	Employees at work		Workplace policy level	By change agents	-		-		-	-		-	https://www.cdc.gov/workplacehealthpromotion/initiatives/resource-center/pdf/Workplace-Physical-Activity-Break-Guide-508.pdf
English	264	-	EEUU	CDC - Center for Disease Control and Prevention				Governamental	When organizing workshops and conferences, employers may encourage participants to dress “fitness casual” for movement during the day. They may also give permission to attendees at the beginning of the meeting to stand, stretch or “pace” the room.	-		All		-	-	Employees at work		Workplace policy level	-	-		-		-	-		-	https://www.cdc.gov/workplacehealthpromotion/initiatives/resource-center/pdf/Workplace-Physical-Activity-Break-Guide-508.pdf
English	269	-	EEUU	National Network of Public Health Institutes				UDOH	Seek support from directors, management, the people that are in charge of the building (be aware of the restrictions posed by your building), and even the governor.	-		All		-	-	Employees at work		-	-	-		-		-	-		-	https://nnphi.org/wp-content/uploads/2015/12/Utah-Success-Story_Final.pdf
English	269	-	EEUU	National Network of Public Health Institutes				UDOH	Build support internally to ensure work culture is su	-		All		-	-	Employees at work		Workplace organizational structure	-	-		-		-	-		-	https://nnphi.org/wp-content/uploads/2015/12/Utah-Success-Story_Final.pdf
English	273	-	EEUU	Public Health Arizona				Governamental	Encourage and support physical activity by allowing employees to engage in physical activity around or during the workday. Flexible times for beginning and ending a work day, or “flex time” policies, allows opportunities for employees to engage in physical activity during the day while working their expected number of work hours. Such policies allow employees to shift their work schedules, such a…	-		All		-	-	Employees at work		Workplace policy level	-	-		-		-	-		-	https://azdhs.gov/documents/prevention/healthy-people-healthy-communities/topics/physical-activity-toolkit.pdf			277	https://www.cdc.gov/workplacehealthpromotion/initiatives/resource-center/pdf/WHRC-Workplace-Best-Practices-for-Heart-Healthy-Employees-508.pdf
English	273	-	EEUU	Public Health Arizona				Governamental	To make walking in the area of the worksite more accessible and appealing by creating designated walking routes or “trails” for employees. This intervention involves creating access to and promoting a safe place for employees and others to walk. It can be particularly effective in fostering physical activity, because it helps to provide environmental supports that can keep employees active long-t…	-		All		-	-	Employees at work		Physical workplace environment	-	-		-		-	-		-	https://azdhs.gov/documents/prevention/healthy-people-healthy-communities/topics/physical-activity-toolkit.pdf
English	273	-	EEUU	Public Health Arizona				Governamental	To offer employees information about their health-related risks and counseling to change behaviors that will improve their health. Assessing individual employees’ health risks, while offering feedback and education, can be effective in improving employee health outcomes.	-		All		-	-	Employees at work		Individual	-	Educational meetings		Fitness status		-	-		-	https://azdhs.gov/documents/prevention/healthy-people-healthy-communities/topics/physical-activity-toolkit.pdf
English	273	-	EEUU	Public Health Arizona				Governamental	Motivate employees to be more physically active by increasing awareness about how much physical activity is recommended and the benefits they can enjoy by engaging in physical activity. This intervention provides information to employees about the amount of recommended weekly physical activity based on the 2008 Physical Activity Guidelines for Americans and promotes the benefits they can enjoy by…	-		All		-	-	Employees at work		Communication workplace environment	Through information and communication technologies (phone, web or internet, computer-tailored prompts, wearable activity trackers )	Informational meetings		-		-	-		-	https://azdhs.gov/documents/prevention/healthy-people-healthy-communities/topics/physical-activity-toolkit.pdf
English	273	-	EEUU	Public Health Arizona				Governamental	To offer employees more in-depth information and build skills to help increase physical activity. Whatever you may choose to call them - workshops, brown bags, lunch-and-learns – such educational events are intended to build interest in physical activity, provide resources, and build skills so that more employees can engage in more physical activty.	-		All		-	-	Employees at work		Communication workplace environment	Through information and communication technologies (phone, web or internet, computer-tailored prompts, wearable activity trackers )	Informational meetings		-		-	-		-	https://azdhs.gov/documents/prevention/healthy-people-healthy-communities/topics/physical-activity-toolkit.pdf
English	277	-	EEUU	CDC - Centers for Disease Control and Prevention				Governamental	Conduct health risk appraisals (HRA) to assess for heart disease and stroke risk factors, combined with referral to a health care provider for those employees with risk factors. Assessment may help identify risk factors among employees. Referrals to health care providers can facilitate treatment.	-		All		-	-	Employees at high risk or poor health		Individual	-	-		Fitness status		-	-		-	https://www.cdc.gov/workplacehealthpromotion/initiatives/resource-center/pdf/WHRC-Workplace-Best-Practices-for-Heart-Healthy-Employees-508.pdf
English	277	-	EEUU	CDC - Centers for Disease Control and Prevention				Governamental	Provide lunch and learns, posters, brochures, and other educational materials. Local health organizations can often provide free resources and speakers.	-		All		-	-	Employees at work		Workplace organizational structure	-	Educational meetings		-		-	-		-	https://www.cdc.gov/workplacehealthpromotion/initiatives/resource-center/pdf/WHRC-Workplace-Best-Practices-for-Heart-Healthy-Employees-508.pdf
English	277	-	EEUU	CDC - Centers for Disease Control and Prevention				Governamental	Provide blood pressure monitors. When employers make blood pressure monitors available onsite, they are providing employees with high blood pressure with the opportunity to monitor their health condition. Selfmonitored blood pressure can improve adherence and health outcomes for patients with this condition.	-		All		-	-	Employees at work		-	-	-		Fitness status		-	-		-	https://www.cdc.gov/workplacehealthpromotion/initiatives/resource-center/pdf/WHRC-Workplace-Best-Practices-for-Heart-Healthy-Employees-508.pdf
English	277	-	EEUU	CDC - Centers for Disease Control and Prevention				Governamental	Provide bicycle parking. Workplaces that provide a bicycle rack for secure parking of employee bicycles make it easier for employees to commute to and from work by bicycle or to take a bicycle break during work.	-		All		-	-	Employees at work		Workplace physical enviroment	-	-		-		-	-		-	https://www.cdc.gov/workplacehealthpromotion/initiatives/resource-center/pdf/WHRC-Workplace-Best-Practices-for-Heart-Healthy-Employees-508.pdf
English	280	-	EEUU	Department of Defense				Governamental	Health promotion materials and literature: Online & virtual resources	-		All		-	-	-		Workplace policy level	Through information and communication technologies (phone, web or internet, computer-tailored prompts, wearable activity trackers )	Informational meetings		-		-	-		-	https://www.dcpas.osd.mil/Content/Documents/Benefitssymposium/BW-21_WorkPlaceWellness_DevelopingStrategicWellnessPlan.pdf
English	280	-	EEUU	Department of Defense				Governamental	Group educational sessions	-		All		-	-	-		Workplace policy level	-	Educational meetings		-		-	-		-	https://www.dcpas.osd.mil/Content/Documents/Benefitssymposium/BW-21_WorkPlaceWellness_DevelopingStrategicWellnessPlan.pdf
English	280	-	EEUU	Department of Defense				Governamental	Individual lifestyle counseling	-		All		-	-	-		Workplace policy level	-	Counselling		-		-	-		-	https://www.dcpas.osd.mil/Content/Documents/Benefitssymposium/BW-21_WorkPlaceWellness_DevelopingStrategicWellnessPlan.pdf
English	280	-	EEUU	Department of Defense				Governamental	Self-management programs	-		All		-	-	-		Workplace policy level	-	-		-		-	-		-	https://www.dcpas.osd.mil/Content/Documents/Benefitssymposium/BW-21_WorkPlaceWellness_DevelopingStrategicWellnessPlan.pdf
English	280	-	EEUU	Department of Defense				Governamental	Health screenings	-		All		-	-	-		Individual	-	-		Fitness status		-	-		-	https://www.dcpas.osd.mil/Content/Documents/Benefitssymposium/BW-21_WorkPlaceWellness_DevelopingStrategicWellnessPlan.pdf
English	280	-	EEUU	Department of Defense				Governamental	Biometric assessments	-		All		-	-	-		Individual	-	-		Fitness status		-	-		-	https://www.dcpas.osd.mil/Content/Documents/Benefitssymposium/BW-21_WorkPlaceWellness_DevelopingStrategicWellnessPlan.pdf
English	284	-	EEUU	Healthy Workforce 2017				Governamental	Provide facilities for workers to keep bikes secure and provide worksite showers and lockers.	-		All		-	-	Employees at work		Physical workplace environment	-	-		-		-	-		-	http://www.acsworkplacesolutions.com/documents/healthy_workforce_2010.pdf
English	56	-	EEUU	Healthy Workforce 2010 Beyond				Governamental	Create accessible walking trails and/or bike routes	Physical activity offsite		All		Active living or light intensity activity	-	Employees at work		Physical workplace environment	-	-		-		-	-		-	https://www.uschamber.com/sites/default/files/documents/files/HealthyWorkforce2010FINALElectronicVersion111709.pdf			284	http://www.acsworkplacesolutions.com/documents/healthy_workforce_2010.pdf
English	56	-	EEUU	Healthy Workforce 2010 Beyond				Governamental	Discount health insurance premiums and/or reduce copayments and deductibles in return for an employee’s participation in specified health promotion or disease prevention program	Physical acitivity during working schedule or outside it.		All		Active living or light intensity activity	-	Employees at work		Individual	Encouraging the use of external health promotion servies	Providing incentives and rewards		-		-	-		-	https://www.uschamber.com/sites/default/files/documents/files/HealthyWorkforce2010FINALElectronicVersion111709.pdf			284	http://www.acsworkplacesolutions.com/documents/healthy_workforce_2010.pdf
English	57	-	EEUU	National Center for Chronic Disease Prevention and Health Promotion (CDC)				Governamental	Bike-to-work resolutions adopted by state and local governments have helped increase the number of employees biking to work. For example, in 1999, Pennsylvania started getting involved in bike-to work events by adopting a bike-to-work resolution. After several years of success with these events, it used the momentum to adopt other bike-friendly policies including a complete streets policy and a s…	Active travel to and from the workplace		All		Active living or light intensity activity	Aerobic exercise	Employees at work or employees off work		Workplace policy level	-	-		-		-	-		As a result, in 2015 Pennsylvania moved from the 38th most bike-frie ndly state to the 12th. In addition, the number of bike commuters in Pennsylvania has increased by more than 100% since 2005.	http://alaskahealthfair.org/wp-content/uploads/2016/01/07-CDC-ScoreCard-Manual-1.pdf
English	57	ONI LIVESMART	EEUU	National Center for Chronic Disease Prevention and Health Promotion (CDC)				O'Neal Industries	In 2011, O’Neal Industries, a collection of family-owned metal service centers headquartered in Birmingham, AL, introduced the ONI LIVESMART program. The LIVESMART program had a number of different components: health improvement campaigns	-		Manufacturing or industrial-based		Active living or light intensity activity	-	Employees at work		Communication workplace environment	Through information and communication technologies (phone, web or internet, computer-tailored prompts, wearable activity trackers )	Informational meetings		Absenteeism, presenteeism, finantial outcomes		-	-		An analysis in 2014 found that over 400 of their 3,000 employees had initiated or improved their exercise levels, contributing to an overall net cost savings of $556,100 for the business and producing a return on investment of $1.52 for every dollar spent on health care alone.	http://alaskahealthfair.org/wp-content/uploads/2016/01/07-CDC-ScoreCard-Manual-1.pdf	http://www.changelabsolutions.org/sites/default/files/Workplace_Wellness-GUIDEBOOK-FINAL-20170714.pdf		163	http://www.workhealthresearchnetwork.org/wp-content/uploads/2016/05/CDC-WHRN-Physical-Activity_Employer-Guide-FINAL.pdf
English	57	ONI LIVESMART	EEUU	National Center for Chronic Disease Prevention and Health Promotion (CDC)				O'Neal Industries	In 2011, O’Neal Industries, a collection of family-owned metal service centers headquartered in Birmingham, AL, introduced the ONI LIVESMART program. The LIVESMART program had a number of different components: health improvement campaigns: health coaches	Physical activity during working schedule		Manufacturing or industrial-based		Active living or light intensity activity	Program exercise training	Employees at work		Individual	Encouraging the use of external health promotion servies	-		Absenteeism, presenteeism, finantial outcomes		-	-		An analysis in 2014 found that over 400 of their 3,000 employees had initiated or improved their exercise levels, contributing to an overall net cost savings of $556,100 for the business and producing a return on investment of $1.52 for every dollar spent on health care alone.	http://alaskahealthfair.org/wp-content/uploads/2016/01/07-CDC-ScoreCard-Manual-1.pdf	http://www.workhealthresearchnetwork.org/wp-content/uploads/2016/05/CDC-WHRN-Physical-Activity_Employer-Guide-FINAL.pdf		163	http://www.workhealthresearchnetwork.org/wp-content/uploads/2016/05/CDC-WHRN-Physical-Activity_Employer-Guide-FINAL.pdf	268	https://www.bhf.org.uk/-/media/files/health-at-work/health_at_work_economic_evidence_report_2016.pdf
English	57	Walking Challenge	EEUU	National Center for Chronic Disease Prevention and Health Promotion (CDC)				Governamental	Pedometer challenge. YMCA Cornwall has run pedometer challenges, where teams compete against each other to take the greatest number of steps. These pedometers are now being replaced by Fitbits, which improve data collection and are now being offered as part of YMCA Cornwall’s recruitment package.	Physical activity during working schedule		Office-based		Active living or light intensity activity	Wearable devices	Employees at work		Individual	-	-		Physical activity and sedentary behaviour		-	-		Though it was a relatively short amount of time, one interviewee indicated that they noticed positive change in employee behavior even after the challenge was over.	http://alaskahealthfair.org/wp-content/uploads/2016/01/07-CDC-ScoreCard-Manual-1.pdf	https://nnphi.org/wp-content/uploads/2015/12/Kentucky-Success-Story_Final.pdf		94	https://www.c3health.org/wp-content/uploads/2017/07/C3-review-of-physical-activity-and-health-v-2-a-20121011.pdf	138	https://www.healthierwork.act.gov.au/wp-content/uploads/2015/01/HAPIA-Best-Practice-Guidelines.pdf	148	https://www.rand.org/content/dam/rand/pubs/research_reports/RR1600/RR1661-1/RAND_RR1661-1.pdf
English	64	Walk N --Talk	EEUU	Rand				Governamental	Walk N -‐ Talk: This monthly event is designed to encourage employees to participate in group walks during lunch time and incorporate more physical activity into their day-to-day schedules. Once a month, program participants stroll around the place during lunch breaks. According to one participant, the program also provides “information about distances and places to walk and things you can do, ho…	Physical activity during working schedule		All		Active living or light intensity activity	Walking programs	Employees at work		Individual or workplace organizational structure	-	Length		-		-	-		-	https://www.rand.org/content/dam/rand/pubs/research_reports/RR200/RR254/RAND_RR254.pdf
English	81	-	EEUU	Owens Corning				Owens Corning	We educate our employees about the benefits of physical activity and give them access to tools, resources, and incentives that promote daily movement. Employees earn points for steps recorded through our Healthy Living mobile platform.	Physical activity during working schedule		Manufacturing or industrial-based		Active living or light intensity activity	Walking programs	Employees at work		Individual	Through information and communication technologies (phone, web or internet, computer-tailored prompts, wearable activity trackers )	Length		Physical activity and sedentary behaviour		-	-		-	https://www.owenscorning.com/en-us/corporate/sustainability/docs/2019/2018-Owens-Corning-Sustainability-Report.pdf
English	93	-	EEUU	NYS Public Health and Health Planning Council and the NYS Department of Health				Governamental	Point-of-decision prompts are motivational signs placed in or near stairwells or at the base of elevators and escalators to encourage individuals to use stairs. Signs do one of the following: Interventions evaluated in this category involved prompts used alone or in combination with stairwell enhancements (e.g., music in stairwells).	Physical activity during working schedule		All		Active living or light intensity activity	Prompt-of-choice stair climbing	Employees at work		Communication workplace environment	-	-		-		-	-		-	https://www.health.ny.gov/prevention/prevention_agenda/2019-2024/docs/ship/nys_pa.pdf
English	95	Health Heroes	EEUU	CIGNA				CIGNA	We know that making choices to support a healthy life can be hard and it’s sometimes a challenge to make health a priority. To help address this challenge, we launched the Health Hero campaign for our employees. Cards were distributed to employees in addition to access to an interactive online platform. Each health hero includes manageable steps you can take to get closer to your goals. Employees…	Physical activity during working schedule		All		Active living or light intensity activity	-	Employees at work		Individual	Through information and communication technologies (phone, web or internet, computer-tailored prompts, wearable activity trackers )	Counselling		-		-	-		-	https://www.cigna.com/static/www-cigna-com/docs/about-us/corporate-responsibility/report/cigna-connects-2017-corporate-responsibility-report.pdf
English	107	-	EEUU	General Mills				Governamental	We provide employees with opportunities to increase physical activity. Initiatives vary by region, including onsite fitness centers and exercise rooms, walking workstations, company-sponsored or -endorsed runs and walks, yoga classes, sports teams and tournaments.	Physical activity during or outside working schedule		All		Active living or light intensity activity	Program exercise training and organised sports or sport events	Employees at or off work		Workplace organizational structure	Encouraging the use of external health promotion servies	Providing incentives and rewards		-		-	-		-	https://www.generalmills.com/en/Responsibility//~/media/Files/GRR/GRR_2016_report.pdf
English	108	-	EEUU	Mylan				Mylan	For our colleagues in Europe, while activities I firmly believe it’s not enough for just women to help women. We need our fathers, brothers and sons to respect and empower women as equals if the world is to make any meaningful progress. – Heather Bresch “vary by country, we offer a variety of health and wellness activities including bike to work schemes.	Active travel to and from the workplace		All		Active living or light intensity activity	Aerobic exercise	Employees at work		Physical workplace environment	-	-		-		-	-		-	http://newsroom.mylan.com/download/2018+Global+Social+Responsibility+Report.pdf
English	119	-	EEUU	Johns Hopkins				Honest Tea	Encourage active transportation (e.g. commuting by walking or biking). For example, Honest Tea offers bicycles to employees at no cost to help encourage cycling.	Active travel to and from the workplace		All		Active living or light intensity activity	Aerobic exercise	Employees at or off work		Individual	-	Providing incentives and rewards		-		-	-		-	https://www.transamericacenterforhealthstudies.org/docs/default-source/wellness-page/from-evidence-to-practice---workplace-wellness-that-works.pdf
English	119	-	EEUU	Johns Hopkins				Governamental	Provide an exercise facility on-site, or subsidize the cost of off-site exercise facilities. People become more physically active when access to places for physical activity is improved (i.e., conveniently located and low cost). Examples of popular exercise facilities include a gym, a trail or track for walking or jogging, or a basketball court	Physical activity onsite or offsite		All		Active living or light intensity activity	Others: gym, trail, walking, jogging or basketball court	Employees at or off work		Physical workplace environment	-	Providing incentives and rewards		-		-	-		-	https://www.transamericacenterforhealthstudies.org/docs/default-source/wellness-page/from-evidence-to-practice---workplace-wellness-that-works.pdf
English	119	-	EEUU	Johns Hopkins				Governamental	Allow for flexible work schedules or breaks during the day for physical activity. Google and Dream Works Studios have set up ping pong tables to provide employees with an easy, fun, and inexpensive way to get physically active	Physical activity during working schedule		Office-based		Active living or light intensity activity	Using freestanding sports equipment	Employees at work		Physical workplace environment	-	-		-		-	-		-	https://www.transamericacenterforhealthstudies.org/docs/default-source/wellness-page/from-evidence-to-practice---workplace-wellness-that-works.pdf	http://www.cdc.gov/nccdphp/dnpao/hwi/toolkits/fitnessclub/index.htm
English	119	-	EEUU	Johns Hopkins				Governamental	Increase employees’ sense of teamwork and physical activity levels by setting up a social support group. Examples of effective support groups include walking clubs, team sports, and intradepartmental challenge teams.	Physical activity during working schedule		All		Active living or light intensity activity	Organised sports or sport events	Employees at work		Workplace organizational structure	-	Providing social support		-		-	-		A review found that physical activity social support groups led to an average 44% increase in the time spent being physically active and a 20% increase in energy expenditure	https://www.transamericacenterforhealthstudies.org/docs/default-source/wellness-page/from-evidence-to-practice---workplace-wellness-that-works.pdf
English	121	-	EEUU	Arthritits Fundation				Governamental	Support broad based workplace incentives to encourage public and private employers to adopt physical activity as a good business strategy, for example if a certain percentage of employees participate in worksite wellness sponsored physical activity, insurers could reduce employer premiums for health insurance	Physical activity during working schedule		All		Active living or light intensity activity	Exercise classes	Employees at work		Workplace organizational structure	-	Providing incentives and rewards		-		-	-		-	https://oaaction.unc.edu/files/2018/08/OA_Physical_Activity_Rpt.pdf
English	121	-	EEUU	Arthritits Fundation				Governamental	Offer opportunities and scheduling flexibility to enable all employees to engage in self-directed physical activity during the workday (activity can be broken up into small amounts, at least 10 minutes at a time, during the day)	Physical activity during working schedule		All		Active living or light intensity activity	Short breaks of sitting time	Employees at work		Workplace policy level	-	-		-		-	-		-	https://oaaction.unc.edu/files/2018/08/OA_Physical_Activity_Rpt.pdf
English	121	-	EEUU	Arthritits Fundation				Governamental	Use tools such as audits or walk-ability checklists to assess whether worksite walking trails or paths are accessible to persons with arthritis . One example is the Pedestrian and Bicycle Information Center Walk-ability Checklist but a variety of other tools are available.	Physical activity during working schedule		All		Active living or light intensity activity	Aerobic exercise	Employees at high risk or poor health		Physical workplace environment	-	-		-		-	-		-	https://oaaction.unc.edu/files/2018/08/OA_Physical_Activity_Rpt.pdf
English	178	-	EEUU	National Association of Chronic Disease Directors				Governamental	Mark indoor (hallway) and outdoor walking routes and/or fitness courses	Physical activity onsite		Schools		Active living or light intensity activity	Active commuting	Employees at work		Physical workplace environment	-	-		-		-	-		-	https://cdn.ymaws.com/www.chronicdisease.org/resource/resmgr/school_health/school_employee_wellness/nacdd_schoolemployeewellness.pdf
English	178	-	EEUU	National Association of Chronic Disease Directors				Governamental	Offer support or incentives for active commuting or parking in remote lot	Active travel to and from the workplace		Schools		Active living or light intensity activity	Aerobic exercise	Employees at work		Individual	-	Providing incentives and rewards		-		-	-		-	https://cdn.ymaws.com/www.chronicdisease.org/resource/resmgr/school_health/school_employee_wellness/nacdd_schoolemployeewellness.pdf
English	178	-	EEUU	National Association of Chronic Disease Directors				Governamental	Sponsor a healthy lifestyle club	-		Schools		Active living or light intensity activity	-	Employees at work		Workplace organizational structure	-	Providing incentives and rewards		-		-	-		-	https://cdn.ymaws.com/www.chronicdisease.org/resource/resmgr/school_health/school_employee_wellness/nacdd_schoolemployeewellness.pdf
English	178	-	EEUU	National Association of Chronic Disease Directors				Governamental	Allow time during the contracted work day to be used for physical activity	Physical activity during working schedule		Schools		Active living or light intensity activity	Exercise classes	Employees at work		Workplace policy level	-	-		-		-	-		-	https://cdn.ymaws.com/www.chronicdisease.org/resource/resmgr/school_health/school_employee_wellness/nacdd_schoolemployeewellness.pdf
English	189	-	EEUU	National Center for Chronic Disease Prevention and Health Promotion - CDC				Governamental	Healthiest Maryland Businesses (HMB) is the state’s initiative to support healthy workplaces. As of April, 2016, a total of 457 businesses with 341,022 employees were participating. A statewide HMB coordinator working in the state’s Department of Health and Mental Hygiene provides comprehensive guidance and support to six regional coordinators. These regional coordinators work directly with parti…	-		All		Active living or light intensity activity	-	Employees at work		Workplace policy level	Through information and communication technologies (phone, web or internet, computer-tailored prompts, wearable activity trackers )	Counselling		-		-	-		-	https://www.cdc.gov/nccdphp/dnpao/state-local-programs/pdf/current-practices-worksite-wellness.pdf
English	259	-	EEUU	Oregon Health Authority				Governamental	Share community walking, biking, or transit maps with employees.	Active travel to and from the workplace		All		Active living or light intensity activity	Aerobic exercise	Employees at work		-	-	Informational meetings		-		-	-		-	https://www.oregon.gov/oha/PH/DISEASESCONDITIONS/CHRONICDISEASE/HPCDPCONNECTION/PHYSICALACTIVITY/Pages/PAWorkplace.aspx	http://www.wellnessatworkoregon.org/?page_id=59
English	259	-	EEUU	Oregon Health Authority				Governamental	Engage in community transportation planning to expand physical activity opportunities beyond your worksite.	Physical activity offsite		All		Active living or light intensity activity	-	Employees at work		Workplace policy level	-	-		-		-	-		-	https://www.oregon.gov/oha/PH/DISEASESCONDITIONS/CHRONICDISEASE/HPCDPCONNECTION/PHYSICALACTIVITY/Pages/PAWorkplace.aspx	http://www.wellnessatworkoregon.org/?page_id=60
English	259	-	EEUU	Oregon Health Authority				Governamental	Create safe and attractive paths for joggers and walkers.	Physical activity during working schedule		All		Active living or light intensity activity	Walking programs	Employees at work		Physical workplace environment	-	-		-		-	-		-	https://www.oregon.gov/oha/PH/DISEASESCONDITIONS/CHRONICDISEASE/HPCDPCONNECTION/PHYSICALACTIVITY/Pages/PAWorkplace.aspx	http://www.wellnessatworkoregon.org/?page_id=62
English	259	-	EEUU	Oregon Health Authority				Governamental	Promote walking during breaks.	Physical activity during working schedule		All		Active living or light intensity activity	Walking programs	Employees at work		Physical workplace environment	-	-		-		-	-		-	https://www.oregon.gov/oha/PH/DISEASESCONDITIONS/CHRONICDISEASE/HPCDPCONNECTION/PHYSICALACTIVITY/Pages/PAWorkplace.aspx	http://www.wellnessatworkoregon.org/?page_id=72
English	264	-	EEUU	CDC - Center for Disease Control and Prevention				Governamental	Promote and support active commuting to and from work.	Active travel to and from the workplace		All		Active living or light intensity activity	Aerobic exercise	Employees at work		Communication workplace environment	Through information and communication technologies (phone, web or internet, computer-tailored prompts, wearable activity trackers )	-		-		-	-		-	https://www.cdc.gov/workplacehealthpromotion/initiatives/resource-center/pdf/Workplace-Physical-Activity-Break-Guide-508.pdf
English	269	-	EEUU	National Network of Public Health Institutes				UDOH	Consider small changes within an organization. For example, one interviewee suggested changing the ritual around office occasions such as birthdays to incorporate healthier habits like exercise. Another example given included a walk as part of a going-away party instead of the traditional unhealthy food.	Physical activity onsite		All		Active living or light intensity activity	Walking programs	Employees at work		Workplace policy level	-	-		-		-	-		-	https://nnphi.org/wp-content/uploads/2015/12/Utah-Success-Story_Final.pdf
English	273	-	EEUU	Public Health Arizona				Governamental	Creating walking routes can help to facilitate and support other strategies such as “walk and talk” meetings or active breaks. Walking routes are a valuable prerequisite for the creation of walking groups and/or a steps challenge. Finally, creating walking routes, particularly if done in collaboration with the community, provides your company an opportunity to demonstrate goodwill and receive pos…	Phsyical activity offsite		All		Active living or light intensity activity	Walking programs	Employees at work		Physical workplace environment	-	-		-		-	-		-	https://azdhs.gov/documents/prevention/healthy-people-healthy-communities/topics/physical-activity-toolkit.pdf
English	273	-	EEUU	Public Health Arizona				Governamental	Increase employee physical activity by encouraging and supporting biking and walking to work. Also known as “active commuting,” employers can offer improvements to infrastructure that make biking and walking (as well as using public transportation) to work easier and more appealing for employees, and can be particularly effective when done in combination with promotional or educational efforts.	Active travel to and from the workplace		All		Active living or light intensity activity	Aerobic exercise	Employees at work		Individual	-	-		-		-	-		-	https://azdhs.gov/documents/prevention/healthy-people-healthy-communities/topics/physical-activity-toolkit.pdf
English	273	-	EEUU	Public Health Arizona				Governamental	A steps/walking challenge or competition is another kind of program your worksite can offer, and can be done on an individual basis or as teams.	Physical activity during working schedule		All		Active living or light intensity activity	Walking programs	Employees at work		Workplace organizational structure	-	-		-		-	-		-	https://azdhs.gov/documents/prevention/healthy-people-healthy-communities/topics/physical-activity-toolkit.pdf
English	273	-	EEUU	Public Health Arizona				Governamental	Encourage and support employees in being more physically active by taking stairs rather than using elevators or escalators. This intervention can involve a variety of activities, including “point of decision” prompts, or signs, at stairwells and elevators/escalators. Such signs, even without any improvements to stairwells, have been shown to be effective in increasing stair use.	Physical activity during working schedule		All		Active living or light intensity activity	Prompt-of-choice stair climbing	Employees at work		Communication workplace environment	Through information and communication technologies (phone, web or internet, computer-tailored prompts, wearable activity trackers )	-		-		-	-		-	https://azdhs.gov/documents/prevention/healthy-people-healthy-communities/topics/physical-activity-toolkit.pdf			286	https://www.healthunit.com/uploads/health-at-work-4-all-manual.pdf
English	277	-	EEUU	CDC - Centers for Disease Control and Prevention				Governamental	Implement physical activity challenges and contests. For example, teams can challenge each other to most steps walked or most time spent being physically active.	Physical activity during working schedule		All		Active living or light intensity activity	-	Employees at work		Workplace organizational structure	Through information and communication technologies (phone, web or internet, computer-tailored prompts, wearable activity trackers )	-		-		-	-		-	https://www.cdc.gov/workplacehealthpromotion/initiatives/resource-center/pdf/WHRC-Workplace-Best-Practices-for-Heart-Healthy-Employees-508.pdf
English	277	-	EEUU	CDC - Centers for Disease Control and Prevention				Governamental	Use stairwell enhancements and point of decision prompts to encourage stair use. For workplaces with stairs, making improvements (e.g., paint, artwork) to make the stairwells more appealing, coupled with signs to encourage stair use can increase use of the stairs.	Physical activity during working schedule		All		Active living or light intensity activity	Prompt-of-choice stair climbing	Employees at work		Communication workplace environment	Through information and communication technologies (phone, web or internet, computer-tailored prompts, wearable activity trackers )	-		-		-	-		-	https://www.cdc.gov/workplacehealthpromotion/initiatives/resource-center/pdf/WHRC-Workplace-Best-Practices-for-Heart-Healthy-Employees-508.pdf
English	284	-	EEUU	Healthy Workforce 2011				Governamental	Support lunchtime walking/running clubs or company sports team.	Physical activity outside working schedule		All		Active living or light intensity activity	Walking programs	Employess at work		Individual	-	-		-		-	-		-	http://www.acsworkplacesolutions.com/documents/healthy_workforce_2010.pdf
English	284	-	EEUU	Healthy Workforce 2016				Governamental	Provide clean and safe stairwells and promote their use.	Physical activity during working schedule		All		Active living or light intensity activity	Prompt-of-choice stair climbing	Employees at work		Individual	-	-		-		-	-		-	http://www.acsworkplacesolutions.com/documents/healthy_workforce_2010.pdf
English	285	-	EEUU	The American Heart Association's				Governamental	Step Away From Your Desk! The American Heart Association’s Workplace Walking Program Kit encourages companies to give employees an excuse to get away from their desks and take the first step on the path to wellness. It's a pretty simple concept: Your company can set up walking routes around the office and celebrate and reward employees who use them to make their sedentary lifestyle more active. I…	Physical activity during working schedule		All		Active living or light intensity activity	Active commuting	Employees at work		Workplace organizational structure	Through information and communication technologies (phone, web or internet, computer-tailored prompts, wearable activity trackers )	-		-		-	-		-	https://www.heart.org/HEARTORG/HealthyLiving/WorkplaceWellness/WorkplaceWellnessResources/The-American-Heart-Associations-Worksite-Wellness-Kit_UCM_460433_Article.jsp#.WTreN3pZGjI
English	52	-	EEUU	Minnesota’s Statewide Health Improvement Partnership (SHIP)				Governamental	Twenty-nine employers are involved in a workplace collaborative with Crow Wing Energized, which provides training, technical assistance and networking for workplace representatives in best practices that create a culture of health within their organizations. Consolidated Telephone Company (CTC) in Brainerd and Baxter is one example. It implemented several changes for its 60 employees to support w…	Physical activity onsite		Office-based		Exercise or physical fitness programs	Using freestanding sports equipment	Employees at work		Physical workplace environment	-	-		-		-	-		Josh Gibbons and Micheal Moroni are CTC employees. Gibbons has lost 35 pounds, attributing his success to portion control and working out at the office; Moroni credits daily walks for a surge inafternoon productivity.	https://www.health.state.mn.us/communities/ship/reports/docs/legreport2018.pdf	https://books.google.es/books?hl=ca&lr=&id=COrSCgAAQBAJ&oi=fnd&pg=PR9&dq=Promoting+Health,+Preventing+Disease+The+Economic+Case&ots=CBxXgw6zpM&sig=8e7NB1rs9ETPbiR5WUTQDyFGo80#v=onepage&q=Promoting%20Health%2C%20Preventing%20Disease%20The%20Economic%20Case&f=true
English	56	-	EEUU	Healthy Workforce 2010 Beyond				Governamental	Sponsor company fitness challenges.	Physical activity outside working schedule		All		Exercise or physical fitness programs	Exercise classes	Employees off work		Individual	Encouraging the use of external health promotion servies	Providing incentives and rewards		-		-	-		-	https://www.uschamber.com/sites/default/files/documents/files/HealthyWorkforce2010FINALElectronicVersion111709.pdf			284	http://www.acsworkplacesolutions.com/documents/healthy_workforce_2010.pdf
English	56	-	EEUU	Healthy Workforce 2010 Beyond				Governamental	Provide periodic incentive programs to promote physical activity	Physical activity during working schedule		All		Exercise or physical fitness programs	Exercise classes	Employees at or off work		Individual	-	Providing incentives and rewards		-		-	-		-	https://www.uschamber.com/sites/default/files/documents/files/HealthyWorkforce2010FINALElectronicVersion111709.pdf			284	http://www.acsworkplacesolutions.com/documents/healthy_workforce_2010.pdf
English	56	-	EEUU	Healthy Workforce 2010 Beyond				Governamental	Contract with health benefit plans that offer free or reduced-cost memberships to health clubs	Physical activity outside working schedule		All		Exercise or physical fitness programs	Exercise classes	Employees off work		Individual	Encouraging the use of external health promotion servies	Providing incentives and rewards		-		-	-		-	https://www.uschamber.com/sites/default/files/documents/files/HealthyWorkforce2010FINALElectronicVersion111709.pdf			284	http://www.acsworkplacesolutions.com/documents/healthy_workforce_2010.pdf
English	57	-	EEUU	National Center for Chronic Disease Prevention and Health Promotion (CDC)				Governamental	Health programming: developing programs that promote health, such as physical activity classes, and offering evidence-based self-management programs addressing chronic disease	Physical activity during working schedule		All		Exercise or physical fitness programs	Program exercise training	Employees at work		Individual	-	-		-		-	-		-	http://alaskahealthfair.org/wp-content/uploads/2016/01/07-CDC-ScoreCard-Manual-1.pdf	http://www.changelabsolutions.org/sites/default/files/Workplace_Wellness-GUIDEBOOK-FINAL-20170714.pdf
English	57	BeeFit	EEUU	National Center for Chronic Disease Prevention and Health Promotion (CDC)				Governamental	The policy also encourages city departments to allow up to 3 hours of paid administrative leave per employee per week. Employees can use the paid time to participate in eligible BeeFit programs and wellness related activities. Before participating, employees must receive approval from managers or supervisors to use paid time for participation in physical activity. Types of BeeFit programs in whic…	Physical activity during working schedule		Office-based		Exercise or physical fitness programs	Others: yoga, aerobic exercise, zumba	Employees at work		Workplace organizational structure	Encouraging the use of external health promotion servies	Providing incentives and rewards		Fitness status		-	-		-	http://alaskahealthfair.org/wp-content/uploads/2016/01/07-CDC-ScoreCard-Manual-1.pdf	http://www.changelabsolutions.org/sites/default/files/Workplace_Wellness-GUIDEBOOK-FINAL-20170714.pdf
English	57	WellBody Program	EEUU	National Center for Chronic Disease Prevention and Health Promotion (CDC)				AMERICAN Cast Iron Pipe Company	AMERICAN Cast Iron Pipe Company began its WellBody Program for employees in the 1990s. The program provides comprehensive: individual health coaching sessions	Physical activity during working schedule		Manufacturing or industrial-based		Exercise or physical fitness programs	Program exercise training	Employees at work		Individual	Encouraging the use of external health promotion servies	-		Absenteeism, presenteeism, finantial outcomes		-	-		The high levels of physical activity have contributed to an overall health risk reduction of 9 percent, and an estimated return on investment of $1.70 for every dollar spent.	http://alaskahealthfair.org/wp-content/uploads/2016/01/07-CDC-ScoreCard-Manual-1.pdf	http://www.workhealthresearchnetwork.org/wp-content/uploads/2016/05/CDC-WHRN-Physical-Activity_Employer-Guide-FINAL.pdf
English	57	-	EEUU	National Center for Chronic Disease Prevention and Health Promotion (CDC)				HumanaVitality	As mentioned, HumanaVitality is the wellness vendor for all state workers through the Kentucky Employees’ Health Plan, or KEHP. The plan incentivizes behavior such as exercise and preventive health exams. Activities are tracked and submitted via a Web application, and Vitality Points are awarded, which can be redeemed for items such as pedometers or gift certificates to various stores.	Physical activity during working schedule		All		Exercise or physical fitness programs	Program exercise training	Employees at work		Individual	Encouraging the use of external health promotion servies	Number of exercise workouts per week		Fitness status		-	-		-	http://alaskahealthfair.org/wp-content/uploads/2016/01/07-CDC-ScoreCard-Manual-1.pdf	http://www.workhealthresearchnetwork.org/wp-content/uploads/2016/05/CDC-WHRN-Physical-Activity_Employer-Guide-FINAL.pdf
English	74	-	EEUU	Alaska Department of Health and Social Services				Governamental	Workplace access to physical activity facilities at reduced or no cost; improve policies for working parents.	Physical activity offsite		All		Exercise or physical fitness programs	Exercise classes	Employees off work		Workplace policy level	Encouraging the use of external health promotion servies	Providing incentives and rewards		-		-	-		-	http://dhss.alaska.gov/dpa/Documents/dpa/pdf/Alaska_SNAP_needs_assessment_report.pdf	https://pubmed.ncbi.nlm.nih.gov/23633368/
English	81	-	EEUU	Owens Corning				Owens Corning	The increased focus on Total Productive Maintenance and the launch of the environment, health, and safety (EHS) pillar have brought awareness to the importance of being actively ready for work. We are also developing a stretch and flex program to be implemented within our manufacturing locations to assist in decreasing musculoskeletal injuries and incidents.	Physical activity during working schedule		Manufacturing or industrial-based		Exercise or physical fitness programs	Strengthening exercise	Employees at work		Individual	-	-		Musculoskeletal conditions		-	-		-	https://www.owenscorning.com/en-us/corporate/sustainability/docs/2019/2018-Owens-Corning-Sustainability-Report.pdf
English	81	-	EEUU	Owens Corning				Owens Corning	Several facilities have their own fitness center, offer physical training sessions, and sponsor run/walk or other fitness challenges.	Physical activity during working schedule		Manufacturing or industrial-based		Exercise or physical fitness programs	Program exercise training	Employees at work		Individual	-	-		Fitness status		-	490 employees		-	https://www.owenscorning.com/en-us/corporate/sustainability/docs/2019/2018-Owens-Corning-Sustainability-Report.pdf
English	99	-	EEUU	COPS. US Departament of Justice				Governamental	The on-duty exercise program, written directly into policy, is linked to individual fitness standards and was adopted as a part of a broader emphasis on health and wellness. The program is open to all city employees, not just law enforcement officers. Two separate exercise rooms are provided and maintained by the department and the city, and qualified instructors are available to assist in develo…	Physical activity during working schedule		All		Exercise or physical fitness programs	Exercise classes or program exercise training	Employees at work		Individual and physical workplace environment	In person by trained staff	-		-		-	-		-	https://www.publicsafety.gc.ca/lbrr/archives/cnmcs-plcng/cn36413-eng.pdf
English	102	-	EEUU	Nike				Nike	As a brand committed to sport, we encourage our workforce to engage in a healthy lifestyle to the best of their ability. In fact, we see health as imperative to a high-performing workplace. To help our employees live healthy, active lifestyles, we provide fitness facility discounts and various wellness services. For example, NIKE has partnered with Headspace to enable employees at our World Headq…	Physical activity offsite		All		Exercise or physical fitness programs	Exercise classes	Employees off work		Individual	Encouraging the use of external health promotion servies	Providing incentives and rewards		-		-	-		-	https://s3-us-west-2.amazonaws.com/purpose-cms-production01/wp-content/uploads/2019/05/20194957/FY18_Nike_Impact-Report_Final.pdf
English	108	-	EEUU	Mylan				Mylan	For our colleagues in Europe, while activities I firmly believe it’s not enough for just women to help women. We need our fathers, brothers and sons to respect and empower women as equals if the world is to make any meaningful progress. – Heather Bresch “vary by country, we offer a variety of health and wellness activities including subsidized gym memberships .	Physical activity offsite		All		Exercise or physical fitness programs	Exercise classes	Employees off work		Individual	Encouraging the use of external health promotion servies	Providing incentives and rewards		-		-	-		-	http://newsroom.mylan.com/download/2018+Global+Social+Responsibility+Report.pdf			176	https://www.thewellnesssandbox.ca/public/download/documents/16013#referrer=https%3A%2F%2Fwww.google.com%2F	178	https://cdn.ymaws.com/www.chronicdisease.org/resource/resmgr/school_health/school_employee_wellness/nacdd_schoolemployeewellness.pdf
English	121	-	EEUU	Arthritits Fundation				Governamental	All worksite wellness programs (with the potential to reach adults with arthritis) that have scheduled exercise programs should have at least one evidence-based physical activity intervention that is recommended or promising for adults with arthritis OR, in the absence of such an intervention, one that meets the CDC Arthritis Program arthritis-appropriate criteria	Physical activity onsite		All		Exercise or physical fitness programs	Exercise classes	Employees at high risk or poor health		Workplace organizational structure	-	-		Musculoskeletal conditions		-			-	https://oaaction.unc.edu/files/2018/08/OA_Physical_Activity_Rpt.pdf
English	121	-	EEUU	Arthritits Fundation				Governamental	Urge fitness professionals employed by comprehensive worksite wellness programs to complete an exercise and arthritis professional development program or training, such as The Fitness Professional’s Guide to Training Clients with Osteoarthritis provided by the American Council on Exercise, trainings for Arthritis Foundation exercise courses, or trainings for EnhanceFitness® .	Physical activity during working schedule		All		Exercise or physical fitness programs	Program exercise training	Employees at high risk or poor health		Workplace organizational structure	In person trained staff	-		-		-	-		-	https://oaaction.unc.edu/files/2018/08/OA_Physical_Activity_Rpt.pdf
English	163	-	EEUU	Workplace Health Research network				AMERICAN Cast Iron Pipe Company	AMERICAN Cast Iron Pipe Company began its WellBody Program for employees in the 1990s. The program provides comprehensive worksite wellness support, including access to an on-site fitness center, individual health coaching sessions, and exercise instructors.	Physical activity during working schedule		Manufacturing or industrial-based		Exercise or physical fitness programs	Exercise classes	Employees at work		Physical workplace environment	In person by trained staff	-		Absenteeism, presenteeism, finantial outcomes		-	-		The high levels of physical activity have contributed to an overall health risk reduction of 9 percent, and an estimated return on investment of $1.70 for every dollar spent.	http://www.workhealthresearchnetwork.org/wp-content/uploads/2016/05/CDC-WHRN-Physical-Activity_Employer-Guide-FINAL.pdf
English	178	-	EEUU	National Association of Chronic Disease Directors				Rainier School District	After seeing the benefits from its student wellness programs, Rainier School District began working to improve employee wellness in 2013 with help from an OEA Choice Trust grant. The main goals of the district’s employee wellness initiative are to improve the overall wellness of staff, build healthy habits, increase staff attendance, and serve as a recruitment and retention tool. The initiative e…	Physical activity during working schedule		Schools		Exercise or physical fitness programs	Exercise classes	Employees at or off work		Individual or Physical workplace environment	Encouraging the use of external health promotion servies	Providing incentives and rewards		-		-	-		-	https://cdn.ymaws.com/www.chronicdisease.org/resource/resmgr/school_health/school_employee_wellness/nacdd_schoolemployeewellness.pdf
English	178	-	EEUU	National Association of Chronic Disease Directors				Mesquite Independent School District (MISD)	Mesquite Independent School District (MISD) has been working to improve the wellness of its employees for 25 years. The goal of the district’s wellness initiative is to support employees’ physical and mental health, improve staff performance, and decrease absenteeism. MISD offers numerous wellness opportunities, including weekly exercise classes, flu shot clinics, and a variety of health screenin…	Physical activity during working schedule		Schools		Exercise or physical fitness programs	Exercise classes	Employees at work		Workplace organizational structure	-	-		-		-	-		-	https://cdn.ymaws.com/www.chronicdisease.org/resource/resmgr/school_health/school_employee_wellness/nacdd_schoolemployeewellness.pdf
English	178	-	EEUU	National Association of Chronic Disease Directors				Governamental	Provide exercise equipment (hand weights, bands, mat, exercise videos) in staff lounges	-		Schools		Exercise or physical fitness programs	-	Employees at work		Physical workplace environment	-	-		-		-	-		-	https://cdn.ymaws.com/www.chronicdisease.org/resource/resmgr/school_health/school_employee_wellness/nacdd_schoolemployeewellness.pdf
English	178	-	EEUU	National Association of Chronic Disease Directors				Governamental	Provide onsite exercise facilities open for use during and after school day	Physical activity during working schedule or outside working schedule		Schools		Exercise or physical fitness programs	Using freestanding sports equipment	Employees at work		Physical workplace environment	-	-		-		-	-		-	https://cdn.ymaws.com/www.chronicdisease.org/resource/resmgr/school_health/school_employee_wellness/nacdd_schoolemployeewellness.pdf
English	178	-	EEUU	National Association of Chronic Disease Directors				Governamental	Offer onsite fitness classes	Physical acitvity offsite		Schools		Exercise or physical fitness programs	Exercise classes	Employees off work		Individual	-	Providing incentives and rewards		-		-	-		-	https://cdn.ymaws.com/www.chronicdisease.org/resource/resmgr/school_health/school_employee_wellness/nacdd_schoolemployeewellness.pdf			185	https://www.fdf.org.uk/publicgeneral/Workplace%20Wellbeing%20doc_13.pdf	197	https://www.opm.gov/policy-data-oversight/human-capital-management/federal-workforce-priorities-report/2018-federal-workforce-priorities-report.pdf
English	178	-	EEUU	National Association of Chronic Disease Directors				Governamental	Form exercise clubs or employee sports teams (e.g. lunchtime walkers club, soccer club)	Physical activity during working schedule or outside working schedule		Schools		Exercise or physical fitness programs	Organised sports or sport events	Employees at work		Workplace organizational structure	-	-		-		-	-		-	https://cdn.ymaws.com/www.chronicdisease.org/resource/resmgr/school_health/school_employee_wellness/nacdd_schoolemployeewellness.pdf
English	178	-	EEUU	National Association of Chronic Disease Directors				Governamental	Promote local fitness opportunities (e.g., 5ks, clubs, gyms)	-		Schools		Exercise or physical fitness programs	Exercise classes	Employees off work		Communication workplace environment	Through information and communication technologies (phone, web or internet, computer-tailored prompts, wearable activity trackers )	-		-		-	-		-	https://cdn.ymaws.com/www.chronicdisease.org/resource/resmgr/school_health/school_employee_wellness/nacdd_schoolemployeewellness.pdf
English	178	-	EEUU	National Association of Chronic Disease Directors				Governamental	Provide physical activity resources and information			Schools		Exercise or physical fitness programs	Exercise classes	Employees at work		Communication workplace environment	-	Informational meetings		-		-	-		-	https://cdn.ymaws.com/www.chronicdisease.org/resource/resmgr/school_health/school_employee_wellness/nacdd_schoolemployeewellness.pdf
English	180	-	EEUU	American Heart Association				Boston Scientific	In 2013, Boston Scientific introduced a two-phased, on-site Worksite Wellness pilot program to address prevalent health conditions (e.g., physical inactivity, hypertension and stress) and raise employee awareness of the free resources available to them—like blood pressure monitoring stations, fitness centers, healthy food option labeling in the cafeterias and Employee Assistance and Health Improv…	Physical activity during working schedule or outside working schedule		All		Exercise or physical fitness programs	Exercise classes	Employees at work		Individual	-	Providing incentives and rewards		-		-	-		Boston Scientific measured pilot program results via a number of mechanisms. Through employee feedback surveys, the company was able to measure increased awareness of resources. In addition, on site events resulted in over 700 unique participants across offerings, a 93 percent satisfaction rate and 75 referrals into telephonic coaching programs (25% of participants engaged with a coach following …	https://healthmetrics.heart.org/wp-content/uploads/2017/06/Workplace-Health-Playbook.pdf
English	180	-	EEUU	American Heart Association				Johnson & Johnson	To support a Culture of Health, Johnson & Johnson established a 12 program framework that provides core essential elements across all locations, while permitting customization according to location, culture and local health risks. Since lifestyle changes are deeply rooted in personal choice and behaviors, Johnson & Johnson is creating an environment that will further cultivate the right choices. …	Physical activity during working schedule or outside working schedule		All		Exercise or physical fitness programs	Exercise classes	Employees at work		Individual	-	-		-		-	-		90 percent of all employees have access to all 12 fully implemented COH programs: Overall increase of 56 percent since 2010. Outside the U.S.: 85 percent access in 2014 (an increase of 78 percent since 2010)	https://healthmetrics.heart.org/wp-content/uploads/2017/06/Workplace-Health-Playbook.pdf
English	189	-	EEUU	National Center for Chronic Disease Prevention and Health Promotion - CDC				Governamental	In 2010, Mississippi passed legislation that called for the identification of a wellness champion and wellness council at each state agency. The Mississippi State Department of Health (MSDH) provides trainings to the wellness champions to help them put worksite wellness initiatives into place. The department provides TA through onsite visits and four annual in-person trainings. MSDH uses the CDC …	Physical activity during working schedule		All		Exercise or physical fitness programs	Exercise classes	Employees at work		By change agents	Encouraging the use of external health promotion servies	-		-		-	-		-	https://www.cdc.gov/nccdphp/dnpao/state-local-programs/pdf/current-practices-worksite-wellness.pdf
English	189	-	EEUU	National Center for Chronic Disease Prevention and Health Promotion - CDC				Governamental	Mississippi also has a program called Motivating Mississippi: Keys to Living Healthy, which uses wellness coaches to provide a variety of resources and learning opportunities (e.g., online coaching, weight management programs, onsite wellness coaching) to agencies across the state. MSDH works with the program to provide four annual trainings to state agency wellness champions and at various emplo…	Physical activity during working schedule		All		Exercise or physical fitness programs	Exercise classes	Employees at work		Workplace organizational structure	In person by trained staff	-		Fitness status		-	-		-	https://www.cdc.gov/nccdphp/dnpao/state-local-programs/pdf/current-practices-worksite-wellness.pdf
English	190	-	EEUU	SHRM Fundation				Governamental	Increase employees’ physical activity; offer fitness classes	Physical activity onsite or offsite		All		Exercise or physical fitness programs	exercise classes	Employees at or off work		Individual	-	-		-		-	-		-	https://www.shrm.org/foundation/ourwork/initiatives/resources-from-past-initiatives/Documents/Wellness%20Strategies%20to%20Improve%20Employee%20Health.pdf
English	190	-	EEUU	SHRM Fundation				Governamental	Increase employees’ physical activity; create departmental competitions, rewarding teams that meet designated monthly exercise levels.	Physical activity onsite or offsite		All		Exercise or physical fitness programs	Organised sports or sport events	Employees at or off work		Workplace organizational structure	-	-		-		-	-		-	https://www.shrm.org/foundation/ourwork/initiatives/resources-from-past-initiatives/Documents/Wellness%20Strategies%20to%20Improve%20Employee%20Health.pdf
English	197	-	EEUU	United States Office of Personnel Management				Governamental	Encouraging exercise during breaks. In 2016, employers supported exercise by offering: onsite fitness centers (26%) and classes (17%)	Physical activity onsite		All		Exercise or physical fitness programs	Exercise classes	Employees off work		Individual	Encouraging the use of external health promotion servies	-		-		-	-		Employees who exercised regularly onsite at their organizations, usually for 45 minutes or less, showed improved mood and performance on days that they exercised. Associated focus groups reported positive effects such as greater concentration, problem-solving, and resilience as well as a clearer mind and re-energization. For those without access to onsite or nearby facilities, even walking during…	https://www.opm.gov/policy-data-oversight/human-capital-management/federal-workforce-priorities-report/2018-federal-workforce-priorities-report.pdf
English	197	-	EEUU	United States Office of Personnel Management				Governamental	Encouraging exercise during breaks. In 2016, employers supported exercise by offering: offsite fitness classes (17%)	Physical activity offsite		All		Exercise or physical fitness programs	Exercise classes	Employees off work		Individual	Encouraging the use of external health promotion servies	-		-		-	-		Employees who exercised regularly onsite at their organizations, usually for 45 minutes or less, showed improved mood and performance on days that they exercised. Associated focus groups reported positive effects such as greater concentration, problem-solving, and resilience as well as a clearer mind and re-energization. For those without access to onsite or nearby facilities, even walking during…	https://www.opm.gov/policy-data-oversight/human-capital-management/federal-workforce-priorities-report/2018-federal-workforce-priorities-report.pdf
English	197	-	EEUU	United States Office of Personnel Management				Governamental	Creating opportunities to participate in sports.	-		All		Exercise or physical fitness programs	Organised sports or sport events	-		Workplace organizational structure	-	-		Absenteeism, presenteeism, finantial outcomes		-	-		Participating in sports can assist with absenteeism, regardless of how many years employees have engaged in them. Employees who participated in sports used sick leave less than those who did not, resulting in an average of 20 fewer sick days over the course of four years. For highly sedentary occupations, the difference was even higher at 24 fewer sick days. Furthermore, group sports have been sh…	https://www.opm.gov/policy-data-oversight/human-capital-management/federal-workforce-priorities-report/2018-federal-workforce-priorities-report.pdf
English	198	-	EEUU	Indiana State Department of Health				Governamental	Offer employees walking logs and encourage them to track the time, mileage or steps they walk on the route. This is also a way to gather data on use of the route.	Physical activity offsite		All		Exercise or physical fitness programs	Walking program	Employees at work		-	-	-		-		-	-		-	https://www.in.gov/isdh/files/16_Worksite%20toolkit%20web%20FINAL.pdf
English	198	-	EEUU	Indiana State Department of Health				Governamental	All employees have the option to “walk or work” during the 30 minutes from 8:30 to 9:00 a.m. or from 2:30 to 3:00 p.m. Employees who choose to use this time for physical activity will be paid for that time. Employees who choose to use this time for work will be paid for that time. Employees who choose to use this time for any other activities, e.g., smoking breaks or coffee breaks, will not be pa…	Physical activity during working schedule		All		Exercise or physical fitness programs	Walking program	Employees at work		Workplace policy level	-	Providing incentives and rewards		-		-	-		-	https://www.in.gov/isdh/files/16_Worksite%20toolkit%20web%20FINAL.pdf
English	198	-	EEUU	Indiana State Department of Health				Governamental	All employees will be offered 15 minutes of paid break time each day to use environmentally friendly and/or physically active ways of commuting to and from work. These may include cycling, walking, in-line skating, skateboarding or a combination of walking and taking public transportation.	Active travel to and from the workplace		All		Exercise or physical fitness programs	Aerobic exercise	Employees at work		Workplace policy level	-	Providing incentives and rewards		-		-	-		-	https://www.in.gov/isdh/files/16_Worksite%20toolkit%20web%20FINAL.pdf
English	206	-	EEUU	U.S. Department of Health and Human Services				Govermamental	Employers can encourage workers to be physically active. They can provide access to facilities and encourage their use through outreach activities. Businesses can consider access to opportunities for active transportation and public transit when selecting new locations.	Active travel to and from the workplace		All		Exercise or physical fitness programs	Aerobic exercise	Employees at work		Individual	-	-		-		-	-		-	https://health.gov/sites/default/files/2019-09/Physical_Activity_Guidelines_2nd_edition.pdf
English	207	-	EEUU	ChangeLab Solutions				Govermamental	Promote biking to work or walking during lunch	Active travel to and from the workplace		All		Exercise or physical fitness programs	Aerobic exercise	Employees at work		Individual	-	-		-		-	-		-	http://www.changelabsolutions.org/sites/default/files/Workplace_Wellness-GUIDEBOOK-FINAL-20170714.pdf
English	207	-	EEUU	ChangeLab Solutions				Govermamental	Their coworkers to use paid time to attend exercise classes, take walking breaks, or stretch throughout the workday	Physical activity during working schedule		All		Exercise or physical fitness programs	Exercise classes	Employees at work		Individual	-	Providing incentives and rewards		-		-	-		-	http://www.changelabsolutions.org/sites/default/files/Workplace_Wellness-GUIDEBOOK-FINAL-20170714.pdf
English	207	-	EEUU	ChangeLab Solutions				Govermamental	The City of St. Louis Department of Personnel adopted a policy to establish “an official, city approved employee wellness program.” The employee wellness program, BeeFit, is for city employees and includes provisions for appointing a city wellness coordinator, agency wellness coordinators, funding, administrative support, reporting, and evaluation. The policy also encourages city departments to a…	Physical activity during working schedule		All		Exercise or physical fitness programs	Program exercise training	Employees at work		Individual	-	Providing incentives and rewards		-		-	-		-	http://www.changelabsolutions.org/sites/default/files/Workplace_Wellness-GUIDEBOOK-FINAL-20170714.pdf
English	207	-	EEUU	ChangeLab Solutions				Govermamental	The City of St. Louis Department of Personnel adopted a policy to establish “an official, city approved employee wellness program.” The employee wellness program, BeeFit, is for city employees and includes provisions for appointing a city wellness coordinator, agency wellness coordinators, funding, administrative support, reporting, and evaluation. The policy also encourages city departments to a…	Physical activity during working schedule		All		Exercise or physical fitness programs	Aerobic exercise	Employees at work		Individual	-	Providing incentives and rewards		-		-	-		-	http://www.changelabsolutions.org/sites/default/files/Workplace_Wellness-GUIDEBOOK-FINAL-20170714.pdf
English	207	-	EEUU	ChangeLab Solutions				Govermamental	The City of St. Louis Department of Personnel adopted a policy to establish “an official, city approved employee wellness program.” The employee wellness program, BeeFit, is for city employees and includes provisions for appointing a city wellness coordinator, agency wellness coordinators, funding, administrative support, reporting, and evaluation. The policy also encourages city departments to a…	Physical activity during working schedule		All		Exercise or physical fitness programs	Others: Zumba	Employees at work		Individual	-	Providing incentives and rewards		-		-	-		-	http://www.changelabsolutions.org/sites/default/files/Workplace_Wellness-GUIDEBOOK-FINAL-20170714.pdf
English	218	-	EEUU	DELL				DELL	On-site fitness or wellness centers where employees can exercise or receive information on staying healthy	Physical activity onsite		All		Exercise or physical fitness programs	Exercise classes	Employees at work		Physical workplace enviroment	-	Informational meetings		-		-	-		-	https://i.dell.com/sites/doccontent/corporate/environment/en/documents/dell%20corporate%20responsibility%20report%202008.pdf
English	218	-	EEUU	DELL				DELL	Opportunities to improve health and reduce out-of-pocket medical insurance costs through participation in targeted health improvement programs	-		All		Exercise or physical fitness programs	Exercise classes	-		Individual	-	Providing incentives and rewards		-		-	-		-	https://i.dell.com/sites/doccontent/corporate/environment/en/documents/dell%20corporate%20responsibility%20report%202008.pdf
English	218	-	EEUU	DELL				DELL	Australia’s programs included: employee participation in “Corporate Games,” competing in an array of different sports	Physical activity onsite		All		Exercise or physical fitness programs	Organised sports or sport events	Employees at work		Workplace organizational structure	-	-		-		-	-		-	https://i.dell.com/sites/doccontent/corporate/environment/en/documents/dell%20corporate%20responsibility%20report%202008.pdf
English	218	-	EEUU	DELL				DELL	Australia’s programs included: availability of swim passes for employees to use at the local aquatic center	Physical activity offsite		All		Exercise or physical fitness programs	Others: swim	Employees off work		Individual	-	Providing incentives and rewards		-		-	-		-	https://i.dell.com/sites/doccontent/corporate/environment/en/documents/dell%20corporate%20responsibility%20report%202008.pdf
English	218	-	EEUU	DELL				DELL	Australia’s programs included: participation in a football league, competing against other local businesses	Phsyical activity offsite		All		Exercise or physical fitness programs	Others: football	Employees off work		Workplace organizational structure	-	Provifing social support		-		-	-		-	https://i.dell.com/sites/doccontent/corporate/environment/en/documents/dell%20corporate%20responsibility%20report%202008.pdf
English	218	-	EEUU	DELL				DELL	Canada’s programs included: on-site yoga and kick-boxing classes	Physical activity onsite		All		Exercise or physical fitness programs	Others: yoga and kick-boxing classes	Employees at work		Workplace organizational structure	-	-		-		-	-		-	https://i.dell.com/sites/doccontent/corporate/environment/en/documents/dell%20corporate%20responsibility%20report%202008.pdf
English	218	-	EEUU	DELL				DELL	Panama’s Health and Wellness Team provided: wekly power-walking sessions with stretching and core strength exercises	Physical activity onsite		All		Exercise or physical fitness programs	Walking programs and strengthening exercise	Employees at work		Workplace organizational structure	-	-		-		-	-		-	https://i.dell.com/sites/doccontent/corporate/environment/en/documents/dell%20corporate%20responsibility%20report%202008.pdf
English	218	-	EEUU	DELL				DELL	Panama’s Health and Wellness Team provided: healthy pregnancy presentation covering prenatal weight control, newborn care, nutrition while pregnant and breast feeding, and exercise recommendations	Physical activity onsite		All		Exercise or physical fitness programs	Exercise classes	Employees at work		Individual	-	Informational meetings		-		-	-		-	https://i.dell.com/sites/doccontent/corporate/environment/en/documents/dell%20corporate%20responsibility%20report%202008.pdf
English	228	-	EEUU	Johnson & Johnson				Johnson & Johnson	Another reflection of our commitment to employee health and wellbeing is related to one of our key Culture of Health programs— the Energy for Performance® initiative (which stems from the Corporate Athlete® program developed by the Johnson & Johnson Human Performance Institute®). The program is unique in that it sees health as multidimensional (spiritual, mental, emotional and physical) and explo…	Physical activity onsite		All		Exercise or physical fitness programs	Exercise classes	Employees at work		Communication workplace environment	Through information and communication technologies (phone, web or internet, computer-tailored prompts, wearable activity trackers )	Informational meetings		-		-	During 2012, there were 5,692 employees, or about 51 percent of all BBVA Compass employees		In 2010, our aspirational goal was to reach approximately 50 percent of the Johnson & Johnson employee population (57,000 employees) with the principles of Energy for Performance® (either through key note, half-, one-, two- or two-and-a-half day trainings). By 2015, over 33,000 employees had received training and 28,000 had attended keynotes.58 The training has made a difference— participants hav…	https://www.jnj.com/sites/default/files/pdf/cs/2015-jnj-citizenship-sustainability-report.pdf
English	244	-	EEUU	Annual Reviews of Public Health				Governamental	The interpersonal relationships level (e.g., physical activity programs with a social-support component)	Physical activity during working schedule		All		Exercise or physical fitness programs	Program exercise training	Employees at work		Individual	-	Providing social support		-		-	Employee Count: 231,000		-	https://www.annualreviews.org/doi/full/10.1146/annurev-publhealth-032013-182416			247	https://sph.unc.edu/files/2015/09/CCRWH_Linnan_Health-Promotion-in-Smaller-Workplaces.pdf
English	244	-	EEUU	Annual Reviews of Public Health				Governamental	The community level (e.g., forming partnerships with nearby parks or fitness centers).	Physical activity offsite		All		Exercise or physical fitness programs	Exercise classes	Employees off work		Individual	Encouraging the use of external health promotion servies	Providing incentives and rewards		-		-	-		-	https://www.annualreviews.org/doi/full/10.1146/annurev-publhealth-032013-182416			247	https://sph.unc.edu/files/2015/09/CCRWH_Linnan_Health-Promotion-in-Smaller-Workplaces.pdf
English	259	-	EEUU	Oregon Health Authority				Governamental	Create an on-site wellness center.	Physical activity onsite		All		Exercise or physical fitness programs	Exercise classes	Employees at work		Physical workplace environmental	-	-		-		-	-		-	https://www.oregon.gov/oha/PH/DISEASESCONDITIONS/CHRONICDISEASE/HPCDPCONNECTION/PHYSICALACTIVITY/Pages/PAWorkplace.aspx	http://www.wellnessatworkoregon.org/?page_id=64		260	https://www.sme-news.co.uk/the-economics-of-exercise-a-lack-of-employee-physical-activity-costs-uk-businesses-up-to-6-6-billion/
English	259	-	EEUU	Oregon Health Authority				Governamental	Create walking or jogging groups or clubs.	Physical activity onstie or offsite		All		Exercise or physical fitness programs	Walking programs	Employees at work		Individual	-	-		-		-	-		-	https://www.oregon.gov/oha/PH/DISEASESCONDITIONS/CHRONICDISEASE/HPCDPCONNECTION/PHYSICALACTIVITY/Pages/PAWorkplace.aspx	http://www.wellnessatworkoregon.org/?page_id=67
English	259	-	EEUU	Oregon Health Authority				Governamental	Offer onsite fitness classes or personal fitness training.	Physical activity onsite		All		Exercise or physical fitness programs	Exercise classes	Employees at work		Physical workplace environmental	-	-		-		-	-		-	https://www.oregon.gov/oha/PH/DISEASESCONDITIONS/CHRONICDISEASE/HPCDPCONNECTION/PHYSICALACTIVITY/Pages/PAWorkplace.aspx	http://www.wellnessatworkoregon.org/?page_id=68
English	259	-	EEUU	Oregon Health Authority				Governamental	Fuel “healthy competition” with physical activity contests or campaigns.	Physical activity onsite		All		Exercise or physical fitness programs	Organised sports or sport events	Employees at work		Workplace organizational structure	-	-		-		-	-		-	https://www.oregon.gov/oha/PH/DISEASESCONDITIONS/CHRONICDISEASE/HPCDPCONNECTION/PHYSICALACTIVITY/Pages/PAWorkplace.aspx	http://www.wellnessatworkoregon.org/?page_id=69
English	264	-	EEUU	CDC - Center for Disease Control and Prevention				Governamental	Provide access to exercise facilities and encourage their use through outreach activities.	Physical activity onstie or offsite		All		Exercise or physical fitness programs	Exercise classes	Employees at work or off work		Communication workplace environment	Through information and communication technologies (phone, web or internet, computer-tailored prompts, wearable activity trackers )	-		-		-	-		-	https://www.cdc.gov/workplacehealthpromotion/initiatives/resource-center/pdf/Workplace-Physical-Activity-Break-Guide-508.pdf
English	264	-	EEUU	CDC - Center for Disease Control and Prevention				Governamental	Use policies and incentives to encourage physical activity, such as flextime, paid activity breaks, or discounts for offsite exercise facilities.	Physical activity offsite		All		Exercise or physical fitness programs	Exercise classes	Employees off work		Workplace policy level	Encouraging the use of external health promotion servies	Providing incentives and rewards		-		-	-		-	https://www.cdc.gov/workplacehealthpromotion/initiatives/resource-center/pdf/Workplace-Physical-Activity-Break-Guide-508.pdf
English	264	-	EEUU	CDC - Center for Disease Control and Prevention				Governamental	Establish walking clubs or competitions that encourage and motivate employees to meet individual or team goals.	Physical activity onstie or offsite		All		Exercise or physical fitness programs	Walking programs	Employees at work		Individual	-	-		-		-	-		-	https://www.cdc.gov/workplacehealthpromotion/initiatives/resource-center/pdf/Workplace-Physical-Activity-Break-Guide-508.pdf
English	269	-	EEUU	National Network of Public Health Institutes				UDOH	Hold a raffle for new users who have recently begun to engage in regular physical activity at the worksite gyms.	Physical activity onsite		All		Exercise or physical fitness programs	Exercise classes	Employees at work		Individual	-	Providing incentives and rewards		-		-	-		-	https://nnphi.org/wp-content/uploads/2015/12/Utah-Success-Story_Final.pdf
English	269	-	EEUU	National Network of Public Health Institutes				UDOH	Advertise worksite physical activities well (e.g., in bathrooms) and create brochures that are available from Human Resources during the on-boarding process.	Physical activity onsite		All		Exercise or physical fitness programs	Exercise classes	Employees at work		Communication workplace environment	Through information and communication technologies (phone, web or internet, computer-tailored prompts, wearable activity trackers )	Informational meetings		-		-	-		-	https://nnphi.org/wp-content/uploads/2015/12/Utah-Success-Story_Final.pdf
English	269	-	EEUU	National Network of Public Health Institutes				UDOH	Send out emails to remind employees of the worksite physical activity options available to them.	Physical activity onsite		All		Exercise or physical fitness programs	Exercise classes	Employees at work		Communication workplace environment	Through information and communication technologies (phone, web or internet, computer-tailored prompts, wearable activity trackers )	Informational meetings		-		-	-		-	https://nnphi.org/wp-content/uploads/2015/12/Utah-Success-Story_Final.pdf
English	273	-	EEUU	Public Health Arizona				Governamental	To offer facilities at the worksite that support and encourage increased physical activity. The provision of a fitness facility demonstrates the company’s commitment to employee wellness. There are a variety of ways in which worksites can foster on-site physical activity, from a fullyequipped workout facility to ad-hoc space used for easily transportable equipment and/or fitness classes.	Physical activity onsite		All		Exercise or physical fitness programs	Exercise classes	Employees at work		Physical workplace environment	-	-		-		-	-		-	https://azdhs.gov/documents/prevention/healthy-people-healthy-communities/topics/physical-activity-toolkit.pdf
English	273	-	EEUU	Public Health Arizona				Governamental	Promote physical activity by increasing access to places for physical activity and/or making use of such facilities more financially feasible for employees. When combined with communication efforts, enhancing access to places for physical activity is an effective strategy for increasing employee physical activity. Offering free or discounted access to on-site exercise facilities can reduce or eli…	Physical activity onsite or offsite		All		Exercise or physical fitness programs	Exercise classes	Employees at or off work		Workplace policy level	Encouraging the use of external health promotion servies	Providing incentives and rewards		-		-	-		-	https://azdhs.gov/documents/prevention/healthy-people-healthy-communities/topics/physical-activity-toolkit.pdf
English	273	-	EEUU	Public Health Arizona				Governamental	Create a walking group or club to increase social support for being physically active. A group or multiple groups (that could be based on physical ability, work schedule, or even interests) are created to walk together during breaks, lunch, before or after work, or during “on the clock” times if your company allows. The group may walk together from twice a week to every day, and may involve a par…	Physical activity onsite		All		Exercise or physical fitness programs	Walking programs	Employees at work		Workplace organizational structure	-	Length		-		-	-		-	https://azdhs.gov/documents/prevention/healthy-people-healthy-communities/topics/physical-activity-toolkit.pdf
English	273	-	EEUU	Public Health Arizona				Governamental	To increase employees’ physical activity through programs offered over a period of time that bring employees together Your worksite can consider a wide variety of activities to offer, such as stretching, yoga, Zumba, Pilates, t’ai chi, dance, low impact aerobics, or any other low- to moderate-intensity physical activity. Ideally such programs are led by a trainer, certified teacher, or some other…	Physical activity onsite		All		Exercise or physical fitness programs	Others: Zumba, pilates, tai chi, dance, aerobics	Employees at work		Workplace organizational structure	-	-		-		-	-		-	https://azdhs.gov/documents/prevention/healthy-people-healthy-communities/topics/physical-activity-toolkit.pdf
English	277	-	EEUU	CDC - Centers for Disease Control and Prevention				Governamental	Provide discounts to fitness centers and classes. Employees may access fitness opportunities if they do not have to pay the full cost.	Physical activity offsite		All		Exercise or physical fitness programs	Exercise classes	Employees off work		Individual	Encouraging the use of external health promotion servies	Providing incentives and rewards		-		-	-		-	https://www.cdc.gov/workplacehealthpromotion/initiatives/resource-center/pdf/WHRC-Workplace-Best-Practices-for-Heart-Healthy-Employees-508.pdf
English	280	-	EEUU	Department of Defense				Governamental	Exercise programs	-		All		Exercise or physical fitness programs	Program exercise training	-		Workplace policy level	-	-		-		-	-		-	https://www.dcpas.osd.mil/Content/Documents/Benefitssymposium/BW-21_WorkPlaceWellness_DevelopingStrategicWellnessPlan.pdf
English	280	-	EEUU	Department of Defense				Governamental	Wellness challenges	-		All		Exercise or physical fitness programs	-	-		Workplace policy level	-	-		-		-	-		-	https://www.dcpas.osd.mil/Content/Documents/Benefitssymposium/BW-21_WorkPlaceWellness_DevelopingStrategicWellnessPlan.pdf
English	20	-	EEUU	NYS Public Health and Health Planning Council and the NYS Department of Health				Governamental	Worksite nutrition and physical activity programs are designed to improve health behaviors and results. They may be used alone or as part of a comprehensive worksite wellness program. Interventions include: Information and education (e.g., lectures, written materials, educational software).	-		All		Sitting time/sedentary behaviour	-	Employees at work		Individual	-	Educational and Informational meetings		-		-	At the end of 2014 we can count the adherence of 284 companies to the network and a total of 139,186 employees are involved		-	https://www.health.ny.gov/prevention/prevention_agenda/2019-2024/docs/ship/nys_pa.pdf
English	20	-	EEUU	NYS Public Health and Health Planning Council and the NYS Department of Health				Governamental	Worksite nutrition and physical activity programs are designed to improve health behaviors and results. They may be used alone or as part of a comprehensive worksite wellness program. Interventions include: Changes to physical or organizational structures that make healthy choices easier and target the entire workforce. Examples include making healthy foods more available, providing more opportun…	Physical activity during working schedule		All	Office-based & Manufacturing or industrial-based	Sitting time/sedentary behaviour	-	Employees at work		Individual	Encouraging the use of external health promotion servies	Providing incentives and rewards		-		-	The Health CHAMPS programe reached close to 2.000 school teachers and more than 1.000 pre-school teachers.		-	https://www.health.ny.gov/prevention/prevention_agenda/2019-2024/docs/ship/nys_pa.pdf	https://www.thecommunityguide.org/findings/obesity-worksite-programs
English	52	-	EEUU	Minnesota’s Statewide Health Improvement Partnership (SHIP)				Governamental	As an added incentive, CTC changed its break policy to tack on an additional five minutes if the employee is exercising during the break.	Physical activity during working schedule		Office-based		Sitting time/sedentary behaviour	Short breaks of sitting time	Employees at work		Individual	-	-		-		-	-		Josh Gibbons and Micheal Moroni are CTC employees. Gibbons has lost 35 pounds, attributing his success to portion control and working out at the office; Moroni credits daily walks for a surge inafternoon productivity.	https://www.health.state.mn.us/communities/ship/reports/docs/legreport2018.pdf
English	56	-	EEUU	Healthy Workforce 2010 Beyond				Governamental	Offer an HRA to all employees and follow-up with sedentary employees	-		All		Sitting time/sedentary behaviour	-	Employees at work and inactive, sedentary or low fitness at baseline		Individual	-	Mobile health		Physical activity and sedentary behaviour		-	-		-	https://www.uschamber.com/sites/default/files/documents/files/HealthyWorkforce2010FINALElectronicVersion111709.pdf			284	http://www.acsworkplacesolutions.com/documents/healthy_workforce_2010.pdf
English	57	-	EEUU	National Center for Chronic Disease Prevention and Health Promotion (CDC)				Governamental	Health education: informing government employees about physical activity, nutrition, healthy eating habits, stress management, and other health concerns	-		All		Sitting time/sedentary behaviour	-	Employees at work		Workplace organizational structure	-	Educational meetings		Physical activity and sedentary behaviour		-	-		-	http://alaskahealthfair.org/wp-content/uploads/2016/01/07-CDC-ScoreCard-Manual-1.pdf	http://www.changelabsolutions.org/sites/default/files/Workplace_Wellness-GUIDEBOOK-FINAL-20170714.pdf
English	64	-	EEUU	Rand				Governamental	According to the RAND Employer Survey, the most common types of incentive triggers are HRA termination and participation in lifestyle management interventions; each is offered by about 30 percent of employers with a wellness program. Incentives are generally characterized as rewards, and 84 percent of employers have meant getting rewards rather than penalties. Incentives are offered in financial …	-		All		Sitting time/sedentary behaviour	-	Employees at or off work		Individual	-	Providing incentives and rewards		Physical activity and sedentary behaviour		-	-		According to the RAND Employer Survey, employers use incentives to increase employee participation in wellness screening activities (31 percent to complete HRA and 20 percent of clinical screening) and encourage employees to join to intervention programs (30 percent for lifestyle management and 4 percent for disease management). Employers who use incentives to conduct screening activities report …	https://www.rand.org/content/dam/rand/pubs/research_reports/RR200/RR254/RAND_RR254.pdf
English	64	-	EEUU	Rand				Governamental	The biggest loser: Entrepreneur D offers this eight-week weight loss competition inspired by the eponymous TV show. Participants weigh fortnightly and progress in a controlled manner throughout the duration of the program. Employees are provided with healthy recipes and links to discounts for gym members through their health plan and receive tips on how to stay healthy and fit. Contest winners re…	-		All		Sitting time/sedentary behaviour	-	Employees at or off work		Individual	-	Providing incentives and rewards		Fitness status		-	-		-	https://www.rand.org/content/dam/rand/pubs/research_reports/RR200/RR254/RAND_RR254.pdf
English	119	-	EEUU	Johns Hopkins				Governamental	Integrate short bouts of physical activity into the day by setting up walking meetings or pacing while on phone calls. Physical activity accumulated in brief (i.e., less than ten minutes) spurts may be more feasible and appealing to employees who are not usually very active, and can still add up to the recommended 30 minutes per day	Physical activity during working schedule		All		Sitting time/Sedentary behaviour	Short breaks of sitting time	Employees at work		Individual	-	Standing or walking meetings		-		-	-		-	https://www.transamericacenterforhealthstudies.org/docs/default-source/wellness-page/from-evidence-to-practice---workplace-wellness-that-works.pdf	http://www.openforum.com/articles/crazy-corporate-wellnessprograms-that-work/>		181	https://www.bitc.org.uk/wp-content/uploads/2019/10/bitc-wellbeing-toolkit-musculoskeletal-mar2017.pdf
English	119	-	EEUU	Johns Hopkins				Governamental	Set up active work stations, such as standing desks or treadmill desks to help reduce sedentary time. These active desk arrangements lead to increased energy expenditure with no detrimental effect on work performance.	Physical activity during working schedule		All		Sitting time/Sedentary behaviour	Active workstations: Standing & treadmill desks	Employees at work		Physical workplace environment	-	Standing or walking meetings		-		-	-		-	https://www.transamericacenterforhealthstudies.org/docs/default-source/wellness-page/from-evidence-to-practice---workplace-wellness-that-works.pdf			197	https://www.opm.gov/policy-data-oversight/human-capital-management/federal-workforce-priorities-report/2018-federal-workforce-priorities-report.pdf	231	https://www.multiplex.global/wp-content/uploads/2018/11/MPX-UK-Corporate-Sustainability-Report.pdf
English	119	-	EEUU	Johns Hopkins				Governamental	Increase employee awareness of the importance of physical activity by providing physical activity education programs. Education programs can also help employees set personalized goals and monitor progress toward achieving them, reinforce behavior change, and provide employees with tools to overcome obstacles. Educational opportunities include individual counseling sessions, personalized programs …	-		All		Sitting time/Sedentary behaviour	-	Employees at work		Workplace organizational structure	In person trained staff	Educational meetings		-		-	-		-	https://www.transamericacenterforhealthstudies.org/docs/default-source/wellness-page/from-evidence-to-practice---workplace-wellness-that-works.pdf	http://www.thecommunityguide.org/pa/index.html		171	https://pubmed.ncbi.nlm.nih.gov/19765507/
English	178	-	EEUU	National Association of Chronic Disease Directors				Governamental	Offer active desks (e.g. standing desk, balance ball, wobble stool)	Physical activity during working schedule		Schools		Sitting time/Sedentary behaviour	Active workstations: Standing & treadmill desks	Employees at work		Physical workplace environment	-	-		-		-	-		-	https://cdn.ymaws.com/www.chronicdisease.org/resource/resmgr/school_health/school_employee_wellness/nacdd_schoolemployeewellness.pdf
English	178	-	EEUU	National Association of Chronic Disease Directors				Governamental	Hold active staff meetings (standing or walking meetings; incorporate physical activity breaks)	Physical activity during working schedule or outside working schedule		Schools		Sitting time/Sedentary behaviour	Short breaks of sitting time	Employees at work		Workplace organizational structure	-	Standing or walking meetings		-		-	-		-	https://cdn.ymaws.com/www.chronicdisease.org/resource/resmgr/school_health/school_employee_wellness/nacdd_schoolemployeewellness.pdf
English	178	-	EEUU	National Association of Chronic Disease Directors				Governamental	Build in physical activity breaks for staff during school day (can be done along with students)	Physical activity during working schedule or outside working schedule		Schools		Sitting time/Sedentary behaviour	Short breaks of sitting time	Employees at work		Workplace organizational structure	-	-		-		-	-		-	https://cdn.ymaws.com/www.chronicdisease.org/resource/resmgr/school_health/school_employee_wellness/nacdd_schoolemployeewellness.pdf
English	178	-	EEUU	National Association of Chronic Disease Directors				Governamental	Hold exercise challenges (e.g. steps challenge, exercise minutes challenge)	Physical activity during working schedule		Schools		Sitting time/Sedentary behaviour	Walking programs	Employees at work		Workplace organizational structure	-	-		-		-	-		-	https://cdn.ymaws.com/www.chronicdisease.org/resource/resmgr/school_health/school_employee_wellness/nacdd_schoolemployeewellness.pdf
English	189	-	EEUU	National Center for Chronic Disease Prevention and Health Promotion - CDC				ADH	ADH uses CDC’s Work@Health curriculum to provide training, TA, and education to worksites. Work@Health is an employerbased training program that establishes, expands, and improves science- and practice-based health promotion strategies that can lead to specific and measureable means of reducing chronic disease rates in the workplace. ADH, in collaboration with members of the Arkansas Coalition fo…	Physical activity during working schedule		All		Sitting time/sedentary behaviour	-	Employees at work		Workplace organizational structure	Through information and communication technologies (phone, web or internet, computer-tailored prompts, wearable activity trackers )	Informational meetings		-		-	-		-	https://www.cdc.gov/nccdphp/dnpao/state-local-programs/pdf/current-practices-worksite-wellness.pdf
English	198	-	EEUU	Indiana State Department of Health				Governamental	Stairwell prompts: These are fun sayings and facts to encourage your employees and guests to use the stairs instead of riding the elevator. They can be customized and displayed around your worksite.	Physical activity onsite		All		Sitting time/sedentary behaviour	Prompt-of-choice stair climbing and mHealth apps	Employees at work		Communication workplace environment	-	Informational meetings		-		-	-		-	https://www.in.gov/isdh/files/16_Worksite%20toolkit%20web%20FINAL.pdf
English	198	-	EEUU	Indiana State Department of Health				Governamental	Physical activity promotion: These are fun sayings and facts to encourage your employees to be physically active at the worksite.	Physical activity onsite		All		Sitting time/sedentary behaviour	-	Employees at work		Communication workplace environment	-	Informational meetings		-		-	-		-	https://www.in.gov/isdh/files/16_Worksite%20toolkit%20web%20FINAL.pdf
English	198	-	EEUU	Indiana State Department of Health				Governamental	Physical activity poster/flyer: Create a poster or flyer to hang in an employee break room. Show your employees you support physical activity at the worksite.	Physical activity onsite		All		Sitting time/sedentary behaviour	-	Employees at work		Communication workplace environment	-	Informational meetings		-		-	-		-	https://www.in.gov/isdh/files/16_Worksite%20toolkit%20web%20FINAL.pdf
English	198	-	EEUU	Indiana State Department of Health				Governamental	Consider adding pub tables and chairs in large conference rooms.	-		All		Sitting time/sedentary behaviour	-	Employees at work		Physical workplace enviroment	-	-		-		-	-		-	https://www.in.gov/isdh/files/16_Worksite%20toolkit%20web%20FINAL.pdf
English	198	-	EEUU	Indiana State Department of Health				Governamental	Employees who organize a full working day conference must incorporate at least 10 minutes of physical activity during scheduled break times.	Physical activity during working schedule		All		Sitting time/sedentary behaviour	Shorts breaks of sitting time	Employees at work		Workplace policy level	-	-		-		-	-		-	https://www.in.gov/isdh/files/16_Worksite%20toolkit%20web%20FINAL.pdf
English	198	-	EEUU	Indiana State Department of Health				Governamental	Employees who organize a meeting lasting longer than two hours in length must incorporate a physical activity break into the meeting.	Physical activity during working schedule		All		Sitting time/sedentary behaviour	Shorts breaks of sitting time	Employees at work		Workplace policy level	-	-		-		-	-		-	https://www.in.gov/isdh/files/16_Worksite%20toolkit%20web%20FINAL.pdf
English	244	-	EEUU	Annual Reviews of Public Health				Governamental	The organizational level (e.g., policy allowing extended work breaks for physical activity)	Physical activity during working schedule		All		Sitting time/Sedentary behaviour	Short breaks of sitting time	Employees at work		Individual	-	-		-		-	Employee Count: <20000		-	https://www.annualreviews.org/doi/full/10.1146/annurev-publhealth-032013-182416			247	https://sph.unc.edu/files/2015/09/CCRWH_Linnan_Health-Promotion-in-Smaller-Workplaces.pdf
English	259	-	EEUU	Oregon Health Authority				Governamental	Blend fitness interests with fresh paint in the stairwell to create a StairWELL campaign.	Physical activity during working schedule		All		Sitting time/sedentary behaviour	Prompt-of-choice stair climbing	Employees at work		Communication workplace environment	-	-		-		-	-		-	https://www.oregon.gov/oha/PH/DISEASESCONDITIONS/CHRONICDISEASE/HPCDPCONNECTION/PHYSICALACTIVITY/Pages/PAWorkplace.aspx	http://www.wellnessatworkoregon.org/?page_id=61
English	259	-	EEUU	Oregon Health Authority				Governamental	Encourage desk and chair exercises.	Physical activity during working schedule		All		Sitting time/sedentary behaviour	Short breaks of sitting time	Employees at work		Individual	-	-		-		-	-		-	https://www.oregon.gov/oha/PH/DISEASESCONDITIONS/CHRONICDISEASE/HPCDPCONNECTION/PHYSICALACTIVITY/Pages/PAWorkplace.aspx	http://www.wellnessatworkoregon.org/?page_id=66
English	259	-	EEUU	Oregon Health Authority				Governamental	Plan walking meetings.	Physical activity during working schedule		All		Sitting time/sedentary behaviour	Active commuting	Employees at work		Workplace organizational structure	-	Standing or walking meetings		-		-	-		-	https://www.oregon.gov/oha/PH/DISEASESCONDITIONS/CHRONICDISEASE/HPCDPCONNECTION/PHYSICALACTIVITY/Pages/PAWorkplace.aspx	http://www.wellnessatworkoregon.org/?page_id=70
English	259	-	EEUU	Oregon Health Authority				Governamental	Promote a 10-minute Instant Recess video physical activity break.	Physical activity during working schedule		All		Sitting time/sedentary behaviour	Short breaks of sitting time	Employees at work		Workplace organizational structure	Through information and communication technologies (phone, web or internet, computer-tailored prompts, wearable activity trackers )	-		-		-	-		-	https://www.oregon.gov/oha/PH/DISEASESCONDITIONS/CHRONICDISEASE/HPCDPCONNECTION/PHYSICALACTIVITY/Pages/PAWorkplace.aspx	http://www.wellnessatworkoregon.org/?page_id=71
English	264	-	EEUU	CDC - Center for Disease Control and Prevention				Governamental	Active Announcements. Do two things at once to be efficient and active! When making announcements during a meeting the audience can do easy stretches and slow moving activities. Demonstrate the activities yourself or by an assistant, switching activities every 15–30 seconds.	Physical activity during working schedule		All		Sitting time/Sedentary behaviour	Short breaks of sitting time	Employees at work		Workplace organizational structure	In person by peer volunteers	-		-		-	-		-	https://www.cdc.gov/workplacehealthpromotion/initiatives/resource-center/pdf/Workplace-Physical-Activity-Break-Guide-508.pdf
English	264	-	EEUU	CDC - Center for Disease Control and Prevention				Governamental	Small Group Walking Discussions. During workshops and meetings integrate walking breaks into sessions by having people group in twos or threes to walk around the room (or even outdoors!) for small group discussions.	Physical activity during working schedule		All		Sitting time/Sedentary behaviour	Short breaks of sitting time or walking programs	Employees at work		Workplace organizational structure	In person by peer volunteers	Standing or walking meetings		-		-	-		-	https://www.cdc.gov/workplacehealthpromotion/initiatives/resource-center/pdf/Workplace-Physical-Activity-Break-Guide-508.pdf
English	41	-	Europe	Promoting Health, Preventing Disease. The economic case				OECD and World Health Organization	Thorugh to the provision of adequate facilities (e.g. bike storage, showers).	-		All		-	-	Employees at work		Physical workplace environment	-	-		-		-	-		-	https://www.oecd-ilibrary.org/economics/promoting-health-preventing-disease_9780335262274-en;jsessionid=VoyzUtkvOuY_ByuV0PWobdPw.ip-10-240-5-153			91	https://www.heartfoundation.org.au/getmedia/6c33122b-475c-4531-8c26-7e7a7b0eb7c1/Blueprint-For-An-Active-Australia.pdf	105	https://www.hhs.gov/sites/default/files/disease-prevention-wellness-report.pdf	250	http://www.healthyworkers.gov.au/internet/hwi/publishing.nsf/Content/movemore
English	76	-	Europe	Europe Union				Zumtobel Group AG	Workplace health promotion — employees were encouraged to running a series of talks on fitness for work	-		Manufacturing or industrial-based		-	-	Employees at work		Individual	-	Informational meetings		-		-	-		-	https://osha.europa.eu/en/publications/healthy-workplaces-good-practice-awards-2016-2017-0
English	208	-	Europe	BKK Federal Association				Ivoclar Vivadent	The WHP programme started in 1998 and which is still ongoing encompasses different activities in the area of personnel development such as management and leadership training, employee interviews, team development, coaching, change management, communication and conflict management training, team work, etc. More specific health related activities are lectures, courses, training for employees and ma…	-		All		-	-	Employees at work		Workplace policy level	-	Educational meetings		Absenteeism, presenteeism, finantial outcomes		-	-		Mprovement of job satisfaction and working atmosphere. Significant reduction in staff absences and decrease of health expenses due to illness and work place accidents	https://www.enwhp.org/resources/toolip/doc/2018/04/24/report_business_case.pdf
English	208	-	Europe	BKK Federal Association				Volkswagen	VW has implemented a health management system that consists of basic and supplementary modules. It involves the working situation, the person, and their behaviour. Basic modules are work design, employee participation, and information/communication. Supplementary modules are health coaching, courses, counselling, etc. At Volkswagen AG, the Group Management Board and central works council have set…	-		All		-	-	Employees at work		Workplace policy level	-	Educational meetings		-		-	-		The company has created a wide variety of programmes to promote health-conscious behaviour among the employees, such as back and posture courses, lifting/carrying fitness training and relaxation courses - with great success. A works agreement on "cooperative behaviour at the workplace indicates that the company actively combats bullying, sexual harassment and racist actions - these extensive meas…	https://www.enwhp.org/resources/toolip/doc/2018/04/24/report_business_case.pdf
English	182	-	Europe	European Agency for Safety and Health at Work				U. S. Steel Košice, s.r.o., Slovakia	Events out of working hours are organised, including sports events, such as the USSK Soccer Championship and the Family Are Sporting project, which encourage employees and their family members to be active as well as sociable. In addition, the Family Safety Day helps to raise awareness of the importance of safety and health while employees relax in a friendly atmosphere with their families.	Physical activity outside working schedule		All		Active living of at least moderate-intensity activity	Organised sports or sport events	Employees off work		Workplace organizational structure	-	-		-		-	-		-	https://www.arboineuropa.nl/wp-content/uploads/2015/09/healthy-workplaces-good-practice-awards-2014-2015.pdf
English	134	Activate your Workplace	Europe	European Commission				Governamental	32 workplaces were involved in a two-year pilot scheme, Well@Work, in the UK. The scheme involved businesses ranging from a large food manufacturer and a hospital to a small rural business. The pilot project evaluated a range of interventions that would encourage sport and physical activity in the workplace. "Activate your Workplace" built on the success of Well@Work. It was a one-year training a…	Physical activity onsite		Manufacturing, industrial-based or office-based		Active living or light intensity activity	-	Employees at work		Workplace policy level	In person by peer volunteers	Educational meetings		-		-	-		Following completion of the programme, participating organisations should have an active and healthy workplace policy and a member of staff trained and knowledgeable in workplace health along with a qualification from the Royal Institute of Public Health.	https://ec.europa.eu/assets/eac/sport/library/policy_documents/eu-physical-activity-guidelines-2008_en.pdf
English	142	Bike to Work	Europe	WHO				Governamental	Belgium. In the French community, the “Bike to Work” ("Tous vélo-actifs“) scheme engages companies to increase the number of employees who cycle to work. Over 6 years, 29 private and public companies have been selected on the basis of criteria that include the potential for employees to cycle to work, accessibility and the company’s mobility policy. The infrastructure needs of the companies are a…	Active travel to and from the workplace		All		Active living or light intensity activity	Aerobic exercise	Employees at work		Individual	Encouraging the use of external health promotion servies	-		-		-	-		The programme has increased the number of mobility policies that favour cycling.	https://ec.europa.eu/sport/sites/sport/files/physical-activity-factsheet_who-eu-201811_en.pdf
English	142	“Health-friendly company	Europe	WHO				Governamental	Croatia. The “Health-friendly company” project provides certification to companies that support workers in maintaining healthy lifestyles during office hours and promote active transport to work. The company's health promotion policies are evaluated, and further recommendations for improvement are given. Company employees can also attend physical activity workshops.	Physical activity during working schedule or active travel to and from the workplace		All		Active living or light intensity activity	-	Employees at work		Individual	Encouraging the use of external health promotion servies	-		-		-	-		-	https://ec.europa.eu/sport/sites/sport/files/physical-activity-factsheet_who-eu-201811_en.pdf
English	142	Bike to Work	Europe	WHO				Governamental	Denmark. The Danish Cyclist Federation established the national campaign “Bike to work” to encourage people to use their bicycles for everyday transport. A number of schemes have also been developed by the Company Sport Association and implemented by the Danish Working Environment Authority to promote physical activity in workplaces.	Active travel to and from the workplace		All		Active living or light intensity activity	Aerobic exercise	Employees at work		Individual	Encouraging the use of external health promotion servies	-		-		-	-		-	https://ec.europa.eu/sport/sites/sport/files/physical-activity-factsheet_who-eu-201811_en.pdf			142	https://ec.europa.eu/sport/sites/sport/files/physical-activity-factsheet_who-eu-201811_en.pdf	142	https://ec.europa.eu/sport/sites/sport/files/physical-activity-factsheet_who-eu-201811_en.pdf
English	142	-	Europe	WHO				Governamental	Finland. The Finnish Institute of Occupational Health provides training (e.g. seminars, advanced training), tools and materials for promoting physical activity as a part of a healthy lifestyle for people of working age. The communication materials and methods are based on research, and many have been planned with stakeholders, including workers, occupational health and safety personnel and trade …	Physical activity during working schedule		All		Active living or light intensity activity	Program exercise training	Employees at work		Workplace organizational structure	Encouraging the use of external health promotion servies	Educational meetings		-		-	-		-	https://ec.europa.eu/sport/sites/sport/files/physical-activity-factsheet_who-eu-201811_en.pdf
English	142	Smarter Travel Workplace	Europe	WHO				Governamental	Ireland. The “Smarter Travel Workplace” programme supports more sustainable travel to and from work. It is led and funded by the Department of Transport, Tourism and Sports. Additionally, the “Cycle to Work” scheme allows employers to equip employees with bicycles tax-free once in 5 years. It is run by the Department of Finance and Revenue and financed by employees by deductions from their gross …	Active travel to and from the workplace		All		Active living or light intensity activity	Aerobic exercise	Employees at work		Individual	Encouraging the use of external health promotion servies	Providing incentives and rewards		-		-	-		-	https://ec.europa.eu/sport/sites/sport/files/physical-activity-factsheet_who-eu-201811_en.pdf
English	142	Day of sports- fit and healthy	Europe	WHO				Governamental	Luxenburg. The Luxembourg Athletics Federation and the Running Nation Club organize running events for companies such as “Smartrun” and “Financerun”. These sport-based networking events focus on promoting group running as well as recreational physical activity through participation in sport that can provide benefits for both individuals and companies. In 2018, the first “Day of sports- fit and he…	Physical activity during working schedule		All		Active living or light intensity activity	Others: Running	Employees at work		Workplace organizational structure	Encouraging the use of external health promotion servies	Providing social support		-		-	-		-	https://ec.europa.eu/sport/sites/sport/files/physical-activity-factsheet_who-eu-201811_en.pdf			XX	https://www.bsmsa.cat/fileadmin/user_upload/memoria_sostenibilitat/2016/MS2016_GRI_CERTIFICAT.pdf	23	https://cnosf.franceolympique.com/cnosf/fichiers/File/SVS/TropheesSVS/2015/trophees2015.pdf
English	142	-	Europe	WHO				Governamental	Netherlands. Although there is no national scheme for exclusive promotion of physical activity at the workplace, the “Work-related costs scheme” (Werkkostenregeling) allows employers to provide certain benefits tax-free. These are opportunities for investments in physical activity, such as gym memberships and bicycles. The scheme was established in 2011, has been mandatory since 2015 and is led b…	Physical activity onsite or offsite		All		Active living or light intensity activity	Program exercise training	Employees at or off work		Individual	Encouraging the use of external health promotion servies	Providing incentives and rewards		-		-	-		-	https://ec.europa.eu/sport/sites/sport/files/physical-activity-factsheet_who-eu-201811_en.pdf
English	142	Fit@Work	Europe	WHO				Governamental	Portugal. The Authority for Working Conditions is replicating the materials of the “Fit@work” project (flyers and videos), with the permission of the European Commission, to support workplace physical activity in public and private companie	Physical activity onsite		All		Active living or light intensity activity	-	Employees at work		Individual	Encouraging the use of external health promotion servies	Informational meetings		-		-	-		-	https://ec.europa.eu/sport/sites/sport/files/physical-activity-factsheet_who-eu-201811_en.pdf
English	142	-	Europe	WHO				Governamental	United Kingdom. Cycle to Work scheme is a United Kingdom Government tax exemption initiative introduced in the Finance Act 1999 to promote healthier journeys to work and to reduce environmental pollution. It allows employers to lend cycles and cyclists safety equipment to employees as a tax-free benefit. The exemption was one of a series of measures introduced under the Government's Green Transpo…	Active travel to and from the workplace		All		Active living or light intensity activity	Aerobic exercise	Employees at work		Individual	Encouraging the use of external health promotion servies	Providing incentives and rewards		-		-	-		-	https://ec.europa.eu/sport/sites/sport/files/physical-activity-factsheet_who-eu-201811_en.pdf
English	167	-	Europe	WHO				Governamental	The “John Hancock Walkers” is a lunchtime walking programme for employees, their friends and families. The programme is designed such that members can either drop in or attend on a regular basis. The walkers are divided into slow, medium or fast, and each subgroup is led by a volunteer leader	Physical activity during working schedule		All		Active living or light intensity activity	Walking programs	Employees at work		Workplace organizational structure	In person by peer volunteers	-		-		-	-		-	https://www.who.int/occupational_health/regions/en/oeheurfitness.pdf
English	169	-	Europe	European Commission				Governamental	Luxembourg: taxpayers are able to deduct €300 from their personal income tax for the purchase of a new bike or e-bike. Companies will also have the possibility to give their employees bikes for both business and private use, and contrary to company cars, this ‘benefit in kind’ is completely tax free for the employee.	Active travel to and from the workplace		All		Active living or light intensity activity	Aerobic exercise	Employees at work		Individual	Encouraging the use of external health promotion servies	Providing incentives and rewards		-		-	-		-	https://www.apfisio.pt/wp-content/uploads/2018/08/Physical-Activity-at-the-Workplace.pdf
English	169	-	Europe	European Commission				Governamental	Italy: several cities are planning to use a national experimental programme for sustainable commuting to pay their citizens to cycle to work or to their university. For example, the city of Bari in Southern Italy is planning to hand out ‘mobility vouchers’ to employees and students that use their bike for their daily commute. These vouchers can then be used for the purchase of a new bike or for p…	Active travel to and from the workplace		All		Active living or light intensity activity	Aerobic exercise	Employees at work		Individual	Encouraging the use of external health promotion servies	Providing incentives and rewards		-		It consisted of a 19-week web-based workplace intervention.	-		-	https://www.apfisio.pt/wp-content/uploads/2018/08/Physical-Activity-at-the-Workplace.pdf
English	169	-	Europe	European Commission				Sport Wales	Sport Wales is the National organisation responsible for developing and promoting sport and physical activity in Wales, with the aim of improving the level of sports participation at all levels. Sport Wales is also working to achieve the Welsh Assembly Government’s strategy of ‘Creating an Active Wales’, increasing all adults’ current levels of physical activity by 2020. As employees spend a larg…	Physical activity during working schedule		All		Active living or light intensity activity	Program exercise tranining	Employees at work		Workplace organizational structure	-	Providing incentives and rewards		-		-	-		-	https://www.apfisio.pt/wp-content/uploads/2018/08/Physical-Activity-at-the-Workplace.pdf
English	169	-	Europe	European Commission				Sport Wales	The funding was spent on a wide range of activities to improve the fitness and health of employees, these included: Funding/part-funding of fitness classes and activities; Part subsidised fitness sessions with free taster sessions;	Physical activity during working schedule		All		Active living or light intensity activity	Program exercise tranining	Employees at work		Workplace organizational structure	-	Providing incentives and rewards		-		-	-		-	https://www.apfisio.pt/wp-content/uploads/2018/08/Physical-Activity-at-the-Workplace.pdf
English	169	Active@Work	Europe	European Commission				Governamental	Active@Work is a national programme that aims to engage companies in physical activity goal setting and self-monitoring by employees. The programme was developed and is led by the Irish Heart Foundation (IHF), a national charity. The programme’s aims align with the charity’s mission, which is to help the Irish population, especially those at risk, to be healthier in order to reduce the risk of he…	Physical activity during working schedule		All		Active living or light intensity activity	Walking programs	Employees at work		Individual	-	Length		-		-	-		-	https://www.apfisio.pt/wp-content/uploads/2018/08/Physical-Activity-at-the-Workplace.pdf
English	76	-	Europe	Europe Union				VitaS	Meanwhile, fitness and health at work were actively promoted through a bi-monthly newsletter containing recipes, fitness tips and information on upcoming activities; initiatives to support activity, such as sports afternoons; and a Health Week, during which an opinion poll is carried out to gain an understanding of people’s health policy concerns	-		All		Active living or light intensity activity and sitting time/sedentary behaviour	-	Employees at work		Individual	-	Informational and educational meetings		-		-	-		-	https://osha.europa.eu/en/publications/healthy-workplaces-good-practice-awards-2016-2017-0
English	76	-	Europe	Europe Union				Zumtobel Group AG	Workplace health promotion — employees were encouraged to exercise and this was supported by investing in electric bicycles to lease to employees	Active travel to and from the workplace		Manufacturing or industrial-based		Active living or light intensity activity and sitting time/sedentary behaviour	Aerobic exercise	Employees at work		Workplace policy level	-	-		-		-	1809 employees		-	https://osha.europa.eu/en/publications/healthy-workplaces-good-practice-awards-2016-2017-0
English	76	-	Europe	Europe Union				SAP SE	At the launch of the programme, tools and equipment were introduced into offices to encourage employees to move more frequently throughout the day, and biofeedback trackers were provided to participants.	Physical activity during working schedule		Office-based		Active living or light intensity activity and sitting time/sedentary behaviour	-	Employees at work		Physical workplace environment	-	-		Physical activity and sedentary behaviour		-	-		Participants reported: a 100 % increase in regular exercise, a 30 % increase in the number of steps recorded per month and a 56 % reduction in sedentary time	https://osha.europa.eu/en/publications/healthy-workplaces-good-practice-awards-2016-2017-0
English	76	-	Europe	Europe Union				SAP SE	Poster campaigns were used to remind employees to move regularly and exercise throughout the working day to combat inactivity and promote simple behavioural changes, such as taking the stairs instead of the lift.	Physical activity during working schedule		Office-based		Active living or light intensity activity and sitting time/sedentary behaviour	-	Employees at work		Communication workplace environment	-	Informational meetings		Physical activity and sedentary behaviour		-	-		Participants reported: a 100 % increase in regular exercise, a 30 % increase in the number of steps recorded per month and a 56 % reduction in sedentary time	https://osha.europa.eu/en/publications/healthy-workplaces-good-practice-awards-2016-2017-0
English	224	-	Europe	Europe Commission				Nestlé	The objective of this integrated scheme is to help employees address personal fitness risks which will help their productivity and business engagement with an ultimate improvement in business performance. They helped to change employee’s long-term behaviours towards exercise: walking became the primary form of transport; walking accounted for over 66% of all journeys (up from 15%); travelling by …	Active travel to and from the workplace		All		Active living or light intensuty activity	Aerobic exercise	Employees at work		Individual	-	-		-		-	-		In 2009 Nestlé UK motivated over 1,800 employees to get involved (around 36% of the workforce). They have also rolled this out across a number of other Nestlé markets including Germany, Spain, Switzerland, Belgium, the Netherlands and Australia. In total, over 6,000 Nestlé worldwide employees made a step towards a healthier lifestyle. The performance of Nestlé UK employees was spectacular and res…	https://ec.europa.eu/health/sites/health/files/social_determinants/docs/final_full_ecorys_web.pdf
English	76	-	Europe	Europe Union				Zumtobel Group AG	Workplace health promotion — employees were encouraged to providing yoga classes	Physical activity onsite		Manufacturing or industrial-based		Exercise or physical fitness programs	Yoga	Employees at work		Individual	-	-		-		-	-		-	https://osha.europa.eu/en/publications/healthy-workplaces-good-practice-awards-2016-2017-0			207	http://www.changelabsolutions.org/sites/default/files/Workplace_Wellness-GUIDEBOOK-FINAL-20170714.pdf
English	76	-	Europe	Europe Union				Service Facility for the Ministry of the Interior	The Optima project began to operate roughly 3 years ago. Its methodical implementation is ongoing, in the form of practical training programmes: comprehensive fitness training	Physical activity onsite		Services-based		Exercise or physical fitness programs	Program exercise training	Employees at work		Individual	-	-		Fitness status		-	-		A demonstrable increase in members’ interest in the issue of caring for their own health, fitness and mental resilience.	https://osha.europa.eu/en/publications/healthy-workplaces-good-practice-awards-2016-2017-0
English	76	-	Europe	Europe Union				Service Facility for the Ministry of the Interior	The Optima project began to operate roughly 3 years ago. Its methodical implementation is ongoing, in the form of practical training programmes: physical exercise to prevent back, shoulder, neck, knee and hip pain.	Physical activity onsite		Services-based		Exercise or physical fitness programs	Program exercise training	Employees at work		Individual	-	-		Musculoskeletal conditions		-	Over 250 employees voluntarily participated in the programme, representing 50 % of the workforce		A demonstrable increase in members’ interest in the issue of caring for their own health, fitness and mental resilience.	https://osha.europa.eu/en/publications/healthy-workplaces-good-practice-awards-2016-2017-0
English	134	-	Europe	European Commission				Governamental	In Luxembourg, the Ministry of Health gives annual rewards to businesses offering health enhancing programmes in the workplace, including programmes and initiatives in relation to physical activity. The award is called “Prix Santé en entreprise” (“Health at workplace reward”) and was awarded for the first time in 2008.	Physical activity onsite		All		Exercise or physical fitness programs	Exercise classes	Employees at work		Workplace organizational structure	-	Providing incentives and rewards		-		-	-		-	https://ec.europa.eu/assets/eac/sport/library/policy_documents/eu-physical-activity-guidelines-2008_en.pdf
English	142	-	Europe	WHO				Governamental	Sweden. A wellness allowance (tax relief or reimbursement) is permitted for employees in Sweden. This is funded by employers and aims to encourage employees to engage in certain predefined physical activity (for example, a gym membership).	Physical activity offsite		All		Exercise or physical fitness programs	Exercise classes	Employees off work		Individual	Encouraging the use of external health promotion servies	Providing incentives and rewards		-		-	-		-	https://ec.europa.eu/sport/sites/sport/files/physical-activity-factsheet_who-eu-201811_en.pdf
English	167	-	Europe	WHO				Governamental	Tenneco Inc. The goal of the Tenneco Health and Fitness Programme is to increase awareness of and commitment to positive health habits and to improve the quality of life in employees. Thirty-six daily drop-in exercise classes are offered each week. Participants keep a log of their exercise activities through a computer-based system, recording the length and intensity of each activity and their bo…	Physical activity during working schedule		Manufacturing or industrial-based		Exercise or physical fitness programs	Program exercise tranining	Employess at work		Workplace organizational structure	Through information and communication technologies (phone, web or internet, computer-tailored prompts, wearable activity trackers )	Number of exercise workouts per week.		Fitness status		-	-		-	https://www.who.int/occupational_health/regions/en/oeheurfitness.pdf
English	167	-	Europe	WHO				Governamental	The "Health and Fitness Program" is open to all employees and their families. It includes a fitness program, motivation programs, behavior management classes, and lifestyle programs. Before entering the program, everyone is examined for medical and personal history, blood tests, health risk assessment, lifestyle assessment, body fat percentage, flexibility, muscle strength and ability. of physica…	Physical activity during working schedule		All		Exercise or physical fitness programs	Program exercise tranining	Employess at work		Workplace organizational structure	-	Providing incentives and rewards		Fitness status		-	-		-	https://www.who.int/occupational_health/regions/en/oeheurfitness.pdf
English	169	-	Europe	European Commission				Deutsche Bahn	The company has launched the ‘CLARA’ programme (Clever und Aktiv Richtung Alter – Clever and Active in Old Age) to ensure its older workers remain productive and motivated throughout their career and work until they reach the legal retirement age of 66. CLARA unites three key aspects of health promotion: information about health and aging, sports and exercise programmes, and mental training; alth…	Physical activity during working schedule		Services-based		Exercise or physical fitness programs	Program exercise tranining	Employess at work		Workplace organizational structure	-	Length		Fitness status		-	-		-	https://www.apfisio.pt/wp-content/uploads/2018/08/Physical-Activity-at-the-Workplace.pdf
English	169	-	Europe	European Commission				Governamental	The idea behind the initiative “La Course de la Diversite” (the run of diversity) is to promote a group action focused on inclusion and the broad concept of diversity. This initiative is organised and coordinated by the Fédération Française du Sport d’Entreprise – French Federation of Sport within Enterprises (FFSE), which is an organisation which aims to promote physical activity, health, well-b…	Physical activity outside working schedule and offsite		All		Exercise or physical fitness programs	Aerobic exercise	Employees at work		Workplace organizational structure	Encouraging the use of external health promotion servies	-		-		-	-		-	https://www.apfisio.pt/wp-content/uploads/2018/08/Physical-Activity-at-the-Workplace.pdf
English	169	-	Europe	European Commission				Deutsche Telekom	Deutsche Telekom is the biggest German and European telecommunications company employing 228,000 employees worldwide. As part of its Active Workplace initiative, Deutsche Telekom has been implementing two kinds of activities. Since 2014, the company has been offering special fitness programmes at the workplace. Qualified ‘mobile fitness coaches’ visit employees and teach them easy-to-do exercises…	Physical activity during working schedule		Services-based		Exercise or physical fitness programs	Program exercise training	Employees at work		Workplace organizational structure	In person by trained staff	-		-		-	-		-	https://www.apfisio.pt/wp-content/uploads/2018/08/Physical-Activity-at-the-Workplace.pdf
English	169	-	Europe	European Commission				Deutsche Telekom	More recently, Deutsche Telekom has run a six-week pilot project during which 60 employees tested a variety of mobile exercise equipment. The ‘desks bikes’ stood out as the most popular equipment which led Deutsche Telekom to purchase 500 of them. More than 4,000 employees are now regularly using them. In 2017, this initiative will be extended and include international locations. Currently, Deuts…	Physical activity during working schedule		Services-based		Exercise or physical fitness programs	Active workstations: Standing & treadmill desks and bicycles	Employees at work		Physical workplace environment	-	-		-		-	-		-	https://www.apfisio.pt/wp-content/uploads/2018/08/Physical-Activity-at-the-Workplace.pdf
English	169	-	Europe	European Commission				Krka	Krka is a large pharmaceutical company with over 1,200 employees. The company produces and sells prescription and non-prescription drugs, and veterinary products. Their products are sold in over 70 countries; however, their focus is mainly in five main markets: Slovenia, South-East Europe, Eastern Europe, Central Europe and Western Europe and Overseas Markets. Krka has a club called ‘Trim Klub Kr…	Physical activity outside working schedule and offsite		Manufacturing or industrial-based		Exercise or physical fitness programs	Organised sports or sport events	Employees at work or employees off work		Workplace organizational structure	-	-		-		-	-		-	https://www.apfisio.pt/wp-content/uploads/2018/08/Physical-Activity-at-the-Workplace.pdf
English	169	-	Europe	European Commission				Krka	Krka has a club called 'Trim Klub Krka’, which organises sports and recreational activities for employees in three areas: sport and recreational competitions – annual competitions and large sports events;	Physical activity outside working schedule and offsite		Manufacturing or industrial-based		Exercise or physical fitness programs	Organised sports or sport events	Employees at work or employees off work		Workplace organizational structure	-	-		-		-	228.000 employees		-	https://www.apfisio.pt/wp-content/uploads/2018/08/Physical-Activity-at-the-Workplace.pdf
English	169	-	Europe	European Commission				Krka	Krka has a club called ‘Trim Klub Krka’, which organises sports and recreational activities for employees in three areas: national sports and recreational events – employees are encourage to participate in national running and cycling marathons, and official sports competitions such as swimming, running etc.	Physical activity outside working schedule and offsite		Manufacturing or industrial-based		Exercise or physical fitness programs	Organised sports or sport events	Employees at work or employees off work		Workplace organizational structure	-	-		-		-	60 employees		-	https://www.apfisio.pt/wp-content/uploads/2018/08/Physical-Activity-at-the-Workplace.pdf
English	169	-	Europe	European Commission				Michelin	The initiative, General postural education (Education posturale globale), will focus on training employees to adopt better postures at work.	Physical activity during working schedule		Manufacturing or industrial-based		Exercise or physical fitness programs	Exercise classes	Employees at work		Individual	-	Educational meetings		-		-	-		-	https://www.apfisio.pt/wp-content/uploads/2018/08/Physical-Activity-at-the-Workplace.pdf
English	169	-	Europe	European Commission				Sport Wales	The funding was spent on a wide range of activities to improve the fitness and health of employees, these included:Funding of equipment/gyms;	Physical activity during working schedule		All		Exercise or physical fitness programs	Exercise classes	Employees at work		Physical workplace environment	-	Providing incentives and rewards		-		-	-		-	https://www.apfisio.pt/wp-content/uploads/2018/08/Physical-Activity-at-the-Workplace.pdf
English	169	-	Europe	European Commission				Mahou-San Miguel	La Programa de Actividad fisica is part of a larger health based intervention named ‘A Tu Salud’ within the company of Mahou-San Miguel. Mahou-San Miguel is a large international Brewery company of far over 250 employees disbursed over its production plants, water-bottling centre and headquarters in Madrid and Barcelona. It includes two permanent gyms, which employees can use freely outside worki…	Physical activity outside working schedule		Services-based		Exercise or physical fitness programs	Program exercise tranining	Employees at work or employees off work		Individual	Encouraging the use of external health promotion servies	Providing incentives and rewards		-		-	-		-	https://www.apfisio.pt/wp-content/uploads/2018/08/Physical-Activity-at-the-Workplace.pdf			187	https://www.workandwellbeing.com/wp-content/uploads/2015/07/CBI-Workplace-Health-as-a-Business-Issue-report-2014.pdf
English	182	-	Europe	European Agency for Safety and Health at Work				TOFAŞ Factory, Bursa, Turkey	In addition, customised software was implemented to minimise stress by taking employees out of their work routine. Every shift begins with five-minute exercises to allow employees to relax and prepare for work. Further, 11 recreational clubs and 9 sports clubs were set up by volunteers. These colour social and cultural life for employees and help to increase participation, promote creative thinki…	Physical activity during working schedule		All		Exercise or physical fitness programs	Exercise classes	Employees at work		Workplace organizational structure	In person by peer volunteers	-		-		-	-		-	https://www.arboineuropa.nl/wp-content/uploads/2015/09/healthy-workplaces-good-practice-awards-2014-2015.pdf
English	208	-	Europe	BKK Federal Association				Unilever Best Foods	Fit for the Future is the slogan for Unilever Best Foods of Rotterdam’s health policy. A systematic, continuous and consistently innovative approach pays dividends not only in the development of new products, production methods and marketing, but also when it comes to policies on the quality of work, working and interrelationships. Health is doubly significant to Unilever Best Foods, which wants …	-		All		Exercise or physical fitness programs	Others: corporate fitness, running	-		Workplace policy level	-	-		-		-	-		The Fit for the Future programme as part of the company policy Competing for the future, under which employees are given more control over their own working situations and activities are organised using autonomous highly effective teams. The approach is highly effective, since Unilever Bestfoods consistently achieves an annual growth of 3% to 5%.	https://www.enwhp.org/resources/toolip/doc/2018/04/24/report_business_case.pdf
English	208	-	Europe	BKK Federal Association				DuPont de Nemours	DuPont accordingly seeks to promote healthy lifestyles in various ways. The company has its own fitness centre and physiotherapist, organises courses for people who want to quit smoking, encourages healthy eating at work, provides a help and advice service for people with personal problems and support for those facing major workrelated events and has a policy for preventing inappropriate forms of…	Physical activity onsite		All		Exercise or physical fitness programs	Exercise classes	Employees at work		Workplace policy level	-	-		-		-	-		The list of what has been achieved so far is now very long: job satisfaction and the working atmosphere have improved as a result of better working conditions and changes in the styles of leadership. The high implementation rate of the suggestions for improvement submitted by the employees (in 1997: 292 out of 451) has contributed to improved health and satisfaction. On the profit side, the compa…	https://www.enwhp.org/resources/toolip/doc/2018/04/24/report_business_case.pdf
English	208	-	Europe	BKK Federal Association				Dienst Waterbeheer	The programme brings together human resource management, health policy and other disciplines with the aim of creating a more open organisation through reform. DWR invests significantly in exercise activities in addition to providing information. A health committee reviews activity proposals and decides which will be funded. DWR also has its own fully equipped fitness centre complete with professi…	Physical activity onsite		All		Exercise or physical fitness programs	Exercise classes	Employees at work		Workplace policy level	-	-		Absenteeism, presenteeism, finantial outcomes		-	-		The WHP measures at this company show that work satisfaction and the working atmosphere as well as the leadership style have improved considerably since the introduction of the health promotion measures. The changes have also had a positive impact on the company image and the vitality of the organisation. Absenteeism due to illness has declined dramatically from almost 15% to 7.8%.	https://www.enwhp.org/resources/toolip/doc/2018/04/24/report_business_case.pdf
English	208	-	Europe	BKK Federal Association				Siemens	The company also offers its staff access to fitness facilities and the opportunity to participate in various sports. The staff council has a major say in Siemens’ health policy, with all decisions in this field being referred to the council for approval before they are implemented.	Physical activity onsite		All		Exercise or physical fitness programs	Exercise classes	Employees at work		Workplace policy level	-	-		Absenteeism, presenteeism, finantial outcomes		-	-		Health Promotion has raised morale and increased employee job satisfaction. This is also reflected in higher customer satisfaction. The absenteeism rate fell from 4.3% to 2.95% between 1993 and 1997, while the number of accidents went down from 55 (1994) to 40 (1997)	https://www.enwhp.org/resources/toolip/doc/2018/04/24/report_business_case.pdf
English	208	-	Europe	BKK Federal Association				The Ministry of Finance	The commitment of this team contributes to the "feel good – be fit" culture of the organisation, in which WHP policy is regarded as a priority. Health is particularly/conspicuously important in the organisation culture. Employees routinely go running or do other sports together before or after work or during the lunch break, and cycling to work is a well-established practice.	Physical activity outside working schedule		All		Exercise or physical fitness programs	Organised sports or sport events	Employees off work		Workplace policy level	-	-		Absenteeism, presenteeism, finantial outcomes		-	451 employees		Absenteeism percentages and the illness frequency reports during 2001 show that the employees were ill less often and for shorter periods than in previous years (a decrease from 5.1% to 4.9%). This makes The Ministry of Finance one of the departments with the lowest absenteeism (average absenteeism is 8% for ministries).	https://www.enwhp.org/resources/toolip/doc/2018/04/24/report_business_case.pdf
English	208	-	Europe	BKK Federal Association				Waterlandziekenhuis	The WHP main components are: healthy timetables for employees, employability training, nutrition programmes, fitness and other activities, training for proper lifting of patients, aggression handling and trauma teams.	Physical activity onsite		All		Exercise or physical fitness programs	Exercise classes	Employees at work		Workplace policy level	-	-		Absenteeism, presenteeism, finantial outcomes		-	-		Employee satisfaction shows a better score in comparison with the average hospital. Absenteeism was 6.1% lower than the average of 7.8% for the sector. Communication has much improved.	https://www.enwhp.org/resources/toolip/doc/2018/04/24/report_business_case.pdf
English	208	-	Europe	BKK Federal Association				ELAIS S.A.	Health promotion is emphasised both in employees and in their working environment (production methods/techniques used and specific qualities of end products) with settings such as smoking policy, exercise promotion, heart disease/circulatory, eating habits, cancer policy, medical exams etc. Related training courses for the employees are organised each year and the entire workforce participates in…	Physical activity onsite		All		Exercise or physical fitness programs	Exercise classes	Employees at work		Workplace policy level	-	-		Absenteeism, presenteeism, finantial outcomes		-	-		According to the company’s figures during the last seven years, a significant reduction of costs due to employees’ absenteeism is reported, since the absenteeism severity rate has fallen significantly from 5.5 to 3.4. More specifically, absenteeism due to musculo-skeletal problems has decreased significantly due to work re-design in the shopfloor and to the in-house gym facilities.	https://www.enwhp.org/resources/toolip/doc/2018/04/24/report_business_case.pdf
English	208	-	Europe	BKK Federal Association				City of Dormund	With 585.000 inhabitants Dortmund is the ninth largest city in Germany. 8.500 civil servants, employees and blue-collar workers are responsible for the tasks in the administration. So far a total of 3.957 employees from 6 departments have been involved in WHP activities which comprise work design measures elaborated in health circles and lifestyle oriented training courses as well, e.g. courses o…	Physical activity onsite		All		Exercise or physical fitness programs	Exercise classes	Employees at work		Workplace policy level	-	-		-		-	-		The experience gained by appraisal interviews with participating employees and with involved management staff so far shows that organisational and personnel development from bottom to top, i.e. utilizing the knowledge of the work force within the framework of the applied holistic concept of WHP, is a necessity in times of administrative reform. On that account those departments who have enjoyed p…	https://www.enwhp.org/resources/toolip/doc/2018/04/24/report_business_case.pdf
English	41	Walk in to work out	Europe	Promoting Health, Preventing Disease. The economic case				OECD and World Health Organization	Introduce walking groups and other activity groups that meet before, during or after work. There are a number of service providers that can assist in this area	Physical activity during working schedule		All		Sitting time/sedentary behaviour	Walking programs	Employees at work		Workplace organizational structure	-	Number of exercise workouts per week		-		-	-		A significant net increase in self-reported walking of 64 mins per week after a follow-up of six months.	https://www.oecd-ilibrary.org/economics/promoting-health-preventing-disease_9780335262274-en;jsessionid=VoyzUtkvOuY_ByuV0PWobdPw.ip-10-240-5-153	https://books.google.es/books?hl=ca&lr=&id=COrSCgAAQBAJ&oi=fnd&pg=PR9&dq=Promoting+Health,+Preventing+Disease+The+Economic+Case&ots=CBxXgw6zpM&sig=8e7NB1rs9ETPbiR5WUTQDyFGo80#v=onepage&q=Promoting%20Health%2C%20Preventing%20Disease%20The%20Economic%20Case&f=true		174	https://www.headsup.org.au/docs/default-source/default-document-library/guide_to_promoting_health_and_wellbeing_in_the_workplace.pdf?sfvrsn=ebdf524d_8	277	https://www.cdc.gov/workplacehealthpromotion/initiatives/resource-center/pdf/WHRC-Workplace-Best-Practices-for-Heart-Healthy-Employees-508.pdf
English	41	TravelSmart	Europe	Promoting Health, Preventing Disease. The economic case				OECD and World Health Organization	TravelSmart, an "individualized marketing" approach involving a first phone contact, followed, for interested people, by incentives and support material to switch transport modes.	Active travel to and from the workplace		All		Sitting time/sedentary behaviour	-	Employees at work		Individual	-	Counselling		-		-	-		Concluded that results consistently show a positive increase in walking trips (1 to 21 mins per week) inthose joining the programme.	https://www.oecd-ilibrary.org/economics/promoting-health-preventing-disease_9780335262274-en;jsessionid=VoyzUtkvOuY_ByuV0PWobdPw.ip-10-240-5-153	https://books.google.es/books?hl=ca&lr=&id=COrSCgAAQBAJ&oi=fnd&pg=PR9&dq=Promoting+Health,+Preventing+Disease+The+Economic+Case&ots=CBxXgw6zpM&sig=8e7NB1rs9ETPbiR5WUTQDyFGo80#v=onepage&q=Promoting%20Health%2C%20Preventing%20Disease%20The%20Economic%20Case&f=true
English	167	-	Europe	WHO				Governamental	Johnson & Johnson’s Employee Positive Health Programme “Live for Life” is designed to maximize employees’ adoption of healthy lifestyles. While the primary goal is to reduce the cost of illness and operating costs its purpose is also to provide direction and resources to employees and their families that will result in healthier lifestyles. Employees are introduced to the programme during a healt…	Physical activity during working schedule		Manufacturing or industrial-based		Sitting time/Sedentary behaviour	-	Employess at work		Workplace organizational structure	-	Informational or educational meetings		Fitness status		-	-		-	https://www.who.int/occupational_health/regions/en/oeheurfitness.pdf			172	https://www.c3health.org/wp-content/uploads/2017/09/Workplace-health-initiatives-review-of-the-evidence-v-2-20140903-1.pdf	172	https://www.c3health.org/wp-content/uploads/2017/09/Workplace-health-initiatives-review-of-the-evidence-v-2-20140903-1.pdf
English	169	Walk@Work	Europe	European Commission				UVIC	The Ministry of Science and Innovation of Spain funded Vic–Central University of Catalonia to develop Walk@WorkSpain, a ‘sit less, move more programme’, for companies to ultimately use to reduce employee sedentary behaviour. The purpose of the Walk@WorkSpain intervention was to decrease the sitting time and increase the time spent in physical activity among Spanish office employees. It consisted …	Physical activity during working schedule		Officed-based		Sitting time/sedentary behaviour	Short breaks of sitting time and wearable devices	Employess at work		Individual	-	Providing social support		Physical activity and sedentary behaviour		-	-		This was a one-off intervention as, according to the researchers, once the employees are empowered with the tools to increase their level of physical activity at work, they will continue to use them. This notion is supported by the fact that the positive outcomes achieved by the interventions were still present two months after the end of the programme. The researchers note that in their own univ…	https://www.apfisio.pt/wp-content/uploads/2018/08/Physical-Activity-at-the-Workplace.pdf
English	169	-	Europe	European Commission				Michelin	Performance et Responsabilité comprises three sub-programmes: ‘Oxygene’, ‘Second souffle’, ‘Education postural globale’, on top of which sport facilities are provided at the workplace. A number of activities are transversal to all dimensions of the programme. Oxygene focuses on the prevention of diseases directly or indirectly caused by a sedentary lifestyle and stress. Every employee is invited …	Physical activity during working schedule		Manufacturing or industrial-based		Sitting time/sedentary behaviour	Program exercise tranining	Inactive, sedentary or low fitness at baseline		Individual	In person by trained staff	Providing incentives and rewards		Fitness status		-	-		-	https://www.apfisio.pt/wp-content/uploads/2018/08/Physical-Activity-at-the-Workplace.pdf
English	169	-	Europe	European Commission				Michelin	Second Breath (Second Souffle) is the equivalent of Oxygene but for those sedentary employees who are re-starting physical training after a long interruption or suffer from specific diseases such as obesity or diabetes. To incentivise this target group to participate in the initiative, Michelin invites those to take part in a ‘Body Age diagnostic’ which measures their physiologic age. Participant…	Physical activity during working schedule		Manufacturing or industrial-based		Sitting time/sedentary behaviour	Program exercise tranining	Employees at high risk or poor health		Individual	-	Length		Musculoskeletal conditions		-	-		-	https://www.apfisio.pt/wp-content/uploads/2018/08/Physical-Activity-at-the-Workplace.pdf
English	182	-	Europe	European Agency for Safety and Health at Work				Portuguese Institute of Oncology	Initiatives have been established to encourage workers to manage their own health, such as anti-smoking campaigns, encouraging physical activity breaks during work time.	Physical activity during working schedule		All		Sitting time/sedentary behaviour	Short breaks of sitting time	Employees at work		Employees at work	-	-		-		-	-		-	https://www.arboineuropa.nl/wp-content/uploads/2015/09/healthy-workplaces-good-practice-awards-2014-2015.pdf
English	132	-	Finland	Kesko				Kesko	We support our employees' leisure time fitness activities in all our operating countries. The Finnish companies, for example, provide vouchers for physical exercise and cultural benefits	Physical activity offsite		All		Exercise or physical fitness programs	Exercise classes	Employees off work		Individual	Encouraging the use of external health promotion servies	Providing incentives and rewards		-		-	-		-	https://www.kesko.fi/globalassets/03-sijoittaja/raporttikeskus/2017/kesko_annual_report_2016.pdf
English	65	-	France	Journal of Occupatioal Health Psychology				Governamental	Focus of intervention program: Weigth loss and safe driving competition, with tranining/coaching in healthy eating, exercise, and injury prevention. Intervention methodology: motivational interviewing, feedback.	-		All		-	-	Employees at work		Individual	-	Providing social support		-		-	-		-	https://www.inrs-waw2019.fr/docs/book_of_abstracts_waw2019.pdf?v=20190522	https://doi.apa.org/fulltext/2014-55995-001.html
English	162	-	France	Vivendi				Canal+	Canal+ Cameroon: the company organizes sports activities for employees every third Saturday of the month, prompted by the realization that physical activity is an important factor in reducing the risk of cardiovascular disease.	Physical activity outside working schedule and offsite		Office-based		Active living of at least moderate-intensity activity	Organised sports or sport events	Employees off work		Workplace organizational structure	-	Length		-		-	-		-	https://ddd.uab.cat/pub/infanu/35385/iaVIVENDIa2018ieng.pdf
English	65	-	France	3M				3M	Integration of services including, but not limited to: employee assistance programs and occupational health and safety into a comprehensive worker health protection and promotion initiative. Social support and policy initiatives are implemented across the organization to effectively promote health and wellness and protect worker health.	-		Manufacturing or industrial-based		Active living or light intensity activity	-	Employees at work		Workplace policy level	-	-		-		-	-		-	https://www.inrs-waw2019.fr/docs/book_of_abstracts_waw2019.pdf?v=20190522	https://www.ncbi.nlm.nih.gov/pmc/articles/PMC4155035/
English	110	-	France	Sanofi				Sanofi	Sanofi’s Employee Wellness and Prevention program seeks to promote a healthy lifestyle among employees by focusing on three pillars: healthy nutrition, regular physical activity, and prevention management. Participants receive tips and information about each pillar to promote good habits and help prevent or delay the onset of disease. They can also take advantage of the program’s other offerings,…	-		Manufacturing or industrial-based		Active living or light intensity activity	-	Employees at work		Communication workplace environment	-	Informational meetings		-		-	-		-	https://www.sanofi.com/-/media/Project/One-Sanofi-Web/Websites/Global/Sanofi-COM/Home/en/investors/docs/A-H/CSR_Report_2012_v3.pdf
English	65	-	France	Dell				Dell	Key safety initiatives are integrated with behavior-based health promotion programs to optimize the impact on worker health. Ergonomic programs, safety training, lifestyle change programs, stretching programs, among others, are directed and implemented through environmental health and safety teams that work in close collaboration with managers and leaders throughout the organization.	Physical activity during working schedule		Manufacturing or industrial-based		Exercise or physical fitness programs	Strengthening exercise	Employees at work		Individual	-	-		-		-	-		-	https://www.inrs-waw2019.fr/docs/book_of_abstracts_waw2019.pdf?v=20190522	https://www.ncbi.nlm.nih.gov/pmc/articles/PMC4155035/
English	65	-	France	Johnson & Johnson				Johnson & Johnson	The mission of Live for life was to encourage employees to accept responsibility for their own health and well-being by providing them and tehir families with resources and opportunities that would result in healthier lifestyle. The programs that focused on exercise.	Physical activity during working schedule		Manufacturing or industrial-based		Exercise or physical fitness programs	Program exercise training	Employees at work		Individual	-	-		Absenteeism, presenteeism, finantial outcomes		-	-		The Johnson & Johnson companies that had implemented a Live for Life program experienced hopitalization costs at one-third the rate of companies without a Live for Life program, with absenteeism decreasing by 18%. And demostrated improvements in weigth control contributing to an estimated 3% to 5% reduction in health care costs.	https://www.inrs-waw2019.fr/docs/book_of_abstracts_waw2019.pdf?v=20190522	http://thehealthproject.com/wp-content/uploads/2015/02/johnson_johnson_live_for_life.pdf
English	65	-	France	Journal of Occupatioal Health Psychology				Governamental	Focus of intervention program: Weigth loss and safe driving competition, with tranining/coaching in healthy eating, exercise, and injury prevention. Intervention methodology: Training, competition (team strategies).	Physical activity during working schedule		All		Exercise or physical fitness programs	Program exercise training	Employees at work		Individual or workplace organizational structure	-	-		-		-	-		-	https://www.inrs-waw2019.fr/docs/book_of_abstracts_waw2019.pdf?v=20190522	http://thehealthproject.com/wp-content/uploads/2015/02/johnson_johnson_live_for_life.pdf
English	65	-	France	Journal of Occupatioal Health Psychology				Governamental	Focus of intervention program: broad wellness and well-being program with largely unspecified safety training information (HP+ohs). Intervention methodology: training.	Physical activity during working schedule		All		Exercise or physical fitness programs	Program exercise training	Employees at work		Individual or workplace organizational structure	-	-		-		-	-		-	https://www.inrs-waw2019.fr/docs/book_of_abstracts_waw2019.pdf?v=20190522	https://doi.apa.org/fulltext/2014-55995-001.html
English	162	-	France	Vivendi				UMG US	UMG US: the Come Together Events program covers a series of health and well-being activities such as twice-weekly yoga classes, along with special get-together events including Turkey Bowl, Halloween Costume Party and Battle of the Bands. At the Woodland Hills site in California, employees have access to a meditation and relaxation room during breaks.	Physical activity during working schedule		Office-based		Exercise or physical fitness programs	Yoga	Employees at work		Workplace organizational structure	-	Number of exercise workouts per week		-		-	-		-	https://ddd.uab.cat/pub/infanu/35385/iaVIVENDIa2018ieng.pdf			162	https://ddd.uab.cat/pub/infanu/35385/iaVIVENDIa2018ieng.pdf
English	162	-	France	Vivendi				Gameloft	Gameloft: joint initiatives with a number of other studios have been organized, including yoga and sport classes, game rooms, break rooms and the provision of fruit bowls.	Physical activity during working schedule		Office-based		Exercise or physical fitness programs	Yoga and Organised sports or sport events	Employees at work		Workplace organizational structure	-	-		-		-	-		-	https://ddd.uab.cat/pub/infanu/35385/iaVIVENDIa2018ieng.pdf
English	65	-	France	3M				3M	Integration of services including, but not limited to: health coaching, onsite seminars, supervisor trainings and behavioral health	-		Manufacturing or industrial-based		Sitting time/sedentary behaviour	-	Employees at work		Communication workplace environment	-	Informational and educational meetings		-		-	-		-	https://www.inrs-waw2019.fr/docs/book_of_abstracts_waw2019.pdf?v=20190522
English	65	-	France	Johnson & Johnson				Johnson & Johnson	The mission of Live for life was to encourage employees to accept responsibility for their own health and well-being by providing them and tehir families with resources and opportunities that would result in healthier lifestyle. The programs that focused on weight management.	-		Manufacturing or industrial-based		Sitting time/sedentary behaviour	-	Employees at or off work		Individual	-	-		Fitness status and absenteeism, presenteeism, financial outmes		-	-		The Johnson & Johnson companies that had implemented a Live for Life program experienced hopitalization costs at one-third the rate of companies without a Live for Life program, with absenteeism decreasing by 18%. And demostrated improvements in weigth control contributing to an estimated 3% to 5% reduction in health care costs.	https://www.inrs-waw2019.fr/docs/book_of_abstracts_waw2019.pdf?v=20190522	https://www.ncbi.nlm.nih.gov/pmc/articles/PMC4155035/
English	65	-	France	Journal of Occupatioal Health Psychology				Governamental	Focus of intervention program: broad wellness and well-being program with largely unspecified safety training information (HP+ohs). Intervention methodology: self-assessments and self-management.	-		All		Sitting time/sedentary behaviour	-	Employees at work		Individual	-	-		Physical activity and sedentary behaviour		-	-		-	https://www.inrs-waw2019.fr/docs/book_of_abstracts_waw2019.pdf?v=20190522	https://doi.apa.org/fulltext/2014-55995-001.html
English	65	-	France	Journal of Occupatioal Health Psychology				Governamental	Focus of intervention program: program designed to reduce sitting and increase exercise to improve bot health and safety. Intervetion methodology: training and experience using a sit-stand station.	Physical activity during working schedule		All		Sitting time/sedentary behaviour	Active workstations: Standing & treadmill desks and bicycles	Employees at work		Individual	-	-		-		-	-		-	https://www.inrs-waw2019.fr/docs/book_of_abstracts_waw2019.pdf?v=20190522	https://doi.apa.org/fulltext/2014-55995-001.html
English	23	-	Georgia	Georgia Department of Public Health				Governamental	Having staff meetings in which a set amount of time will be devoted to physical activity such as stretching or walking	Physical activity during working schedule		All	Office-based & Manufacturing or industrial-based	Active living or light intensity activity	Others: strength or walking	Employees at work		Individual	-	Standing or walking meetings		-		-	More than 200 ancillary healthcare workers participated in the Health Starts with Us Fit+ programme.		-	http://www.cobbanddouglaspublichealth.com/wp-content/uploads/2017/08/DPH_WorkHealthyGA_Toolkit_4Web_062917.pdf	https://www.thecommunityguide.org/findings/obesity-worksite-programs
English	23	-	Georgia	Georgia Department of Public Health				Governamental	Designing alternative, flexible work schedules that accommodate employee physical activity	Physical activity during or outside working schedule		All	Office-based & Manufacturing or industrial-based	Active living or light intensity activity	-	Employees at work or employees off work		Workplace policy level	-	-		-		-	-		-	http://www.cobbanddouglaspublichealth.com/wp-content/uploads/2017/08/DPH_WorkHealthyGA_Toolkit_4Web_062917.pdf			56	https://www.uschamber.com/sites/default/files/documents/files/HealthyWorkforce2010FINALElectronicVersion111709.pdf	57	http://www.changelabsolutions.org/sites/default/files/Workplace_Wellness-GUIDEBOOK-FINAL-20170714.pdf	175	https://www.bhf.org.uk/-/media/files/health-at-work/health_at_work_economic_evidence_report_2016.pdf	187	https://www.workandwellbeing.com/wp-content/uploads/2015/07/CBI-Workplace-Health-as-a-Business-Issue-report-2014.pdf	207	http://www.changelabsolutions.org/sites/default/files/Workplace_Wellness-GUIDEBOOK-FINAL-20170714.pdf	259	http://www.wellnessatworkoregon.org/?page_id=75	268	https://www.bhf.org.uk/-/media/files/health-at-work/health_at_work_economic_evidence_report_2016.pdf	284	http://www.acsworkplacesolutions.com/documents/healthy_workforce_2010.pdf	27	http://www.education.gouv.qc.ca/fileadmin/site_web/documents/loisir-sport/Activite_Physique_au_travail_Kino-Qc.pdf
English	23	-	Georgia	Georgia Department of Public Health				Governamental	Implementing walking paths or other areas around/in the worksite that employees can use. These walking areas need to be identified with appropriate signage.	Physical activity during working schedule		All		Active living or light intensity activity	Walking programs	Employees at work		Physical workplace environment	-	-		-		-	-		-	http://www.cobbanddouglaspublichealth.com/wp-content/uploads/2017/08/DPH_WorkHealthyGA_Toolkit_4Web_062917.pdf			105	https://www.hhs.gov/sites/default/files/disease-prevention-wellness-report.pdf	220	https://healthy.ucdavi s.edu/physicalactivity/walk
English	23	-	Georgia	Georgia Department of Public Health				Governamental	Instituting bike facilities and amenities including bike storage, bike racks, and other amenities that will encourage employees to ride their bike to work instead of other forms of transportation.	Active travel to and from the workplace		All		Active living or light intensity activity	Aerobic exercise	Employees at work		Physical workplace environment	-	-		-		-	-		-	http://www.cobbanddouglaspublichealth.com/wp-content/uploads/2017/08/DPH_WorkHealthyGA_Toolkit_4Web_062917.pdf			164	http://exerciseismedicine.com.au/wp-content/uploads/2018/05/EIM_Workplace_PA_Guide.pdf
English	23	-	Georgia	Georgia Department of Public Health				Governamental	Dedicating physical activity time, outside of regularly scheduled breaks, that is allocated specifically for exercise.	Physical activity during working schedule		All		sitting time/sedentary behaviour	Short breaks of sitting time	Employees at work		Individual	-	-		-		-	-		-	http://www.cobbanddouglaspublichealth.com/wp-content/uploads/2017/08/DPH_WorkHealthyGA_Toolkit_4Web_062917.pdf
English	23	-	Georgia	Georgia Department of Public Health				Governamental	Creating healthy, safe stairwells that will encourage employees to use the stairs instead of elevators. Stairwells will be maintained, safe, visually appealing, well-lit and easily accessible.	Physical activity during working schedule		All		Sitting time/sedentary behaviour	Prompt-of-choice stair climbing	Employees at work		Communications workplace environment	-	-		-		-	-		-	http://www.cobbanddouglaspublichealth.com/wp-content/uploads/2017/08/DPH_WorkHealthyGA_Toolkit_4Web_062917.pdf			56	https://www.uschamber.com/sites/default/files/documents/files/HealthyWorkforce2010FINALElectronicVersion111709.pdf	150	https://www.euro.who.int/__data/assets/pdf_file/0012/99975/E91883.pdf
English	60	-	Germany	Social and Environmental Responsibility Report 2016				Bayer	MY LIFE HEALTH. Employees and their families’ physical and mental health are this pillar’s focus, which aims at fostering healthy life style, in collaboration with health care and illness prevention. The benefits of this pillar are: Gym passes throughout Brazil	Physical activity outsite working schedule		All		Exercise or physical fitness programs	Exercise classes	Employees off work		Individual	-	Providing incentives and rewards		-		-	-		-	https://www.bayer.com.br/static/documents/pdf/relatorio_socioambiental_2016_ingles.pdf	https://nnphi.org/wp-content/uploads/2015/12/Mississippi-Success-Story_Final.pdf
English	60	-	Germany	Social and Environmental Responsibility Report 2016				Bayer	MY LIFE HEALTH. Employees and their families’ physical and mental health are this pillar’s focus, which aims at fostering healthy life style, in collaboration with health care and illness prevention. The benefits of this pillar are: Workplace Gymnastics	Physical activity onsite		All		Exercise or physical fitness programs	Exercise classes	Employees at work		Individual	-	-		-		-	50 employees		-	https://www.bayer.com.br/static/documents/pdf/relatorio_socioambiental_2016_ingles.pdf
English	149	-	Global	WHO				Governamental	Providing access to convenient fitness facilities and showers	-		All		-	-	Employees at work		Physical workplace environment	-	-		-		-	-			https://www.who.int/dietphysicalactivity/WHOWEF_report_JAN2008_FINAL.pdf
English	191	-	Global	BUPA				KPMG	We have also developed Green Travel plans for our offices and encourage cycling through the installation of bicycle spaces and suitable locker and shower facilities.	Active travel to and from the workplace		All		-	-	Employees at work		Physical workplace environment	-	-		-		-	-		-	https://www.bupa.com/~/media/files/site-specific-files/our-purpose/workplaces/health-our-business-ii.pdf			259	http://www.wellnessatworkoregon.org/?page_id=65
English	192	-	Global	NCD Alliance				Arogya World	An Arogya World representative, a clinician and someone with industry experience visit each applicant company. They begin by assessing the work that is already being done, which is both an informal benchmark and a way to encourage and enthuse the workforce. The workplaces are awarded Bronze, Silver or Gold status – and a Platinum Award has recently been added, with requirements to track data on e…	-		All		-	mHealth apps	Employees at work		Individual	Encouraging the use of external health promotion servies	Mobile health		Fitness status		-	-		101 companies have received awards to date, of which 22 have Platinum status; organisations are encouraged to reapply for higher status in subsequent years. More companies may use the checklist to self-assess – it is freely available online – but may not want to apply until they are confident of achieving Gold! Award recipients become part of a network of 2.3 million employees; they receive a new…	https://ncdalliance.org/sites/default/files/resource_files/Tackling%20noncommunicable%20diseases%20in%20workplace%20settings%20in%20LMICs_WEB.pdf
English	194	-	Global	Global Centre for Healthy Workplaces				Lan & Spar Bank	All employees have access to a program called “The Good Life“. Each employee is offered a health check and a one-on-one dialogue with a psychologist followed by a 2 day-workshop in groups of 1 5-20 colleagues. The purpose of the program is to empower each employee to reflect and act on their own wellbeing, including life values, work/life balance, job satisfaction, lifestyle and health. The Bank …	-		All		-	-	Employees at work		Individual	Through information and communication technologies (phone, web or internet, computer-tailored prompts, wearable activity trackers )	Educational meetings		Fitness status		-	-		Achieved milestones include: Improvement in Great Place to Work national ranking from 73rd (2010) to 24th (2013); Scores above NFA national benchmark on psychosocial working environment in 2014; Sick-leave reduced from 8 days yearly average (2008) to 4 days yearly average (2013), which is significantly below sector average of 6 days; 4% increase in self-reported productivity (confirmed by objecti…	http://www.globalhealthyworkplace.org/documents/Healthy-Workplaces-Good-Practices.pdf
English	194	-	Global	Global Centre for Healthy Workplaces				Kern Pharma	Kern offers medical services to its personnel, comprised of a full-time day nurse, and a doctor who attends to employees two days per week. The medical service provides medical care and follow-up, as well as health promotion and awareness raising tasks.	-		All		-	-	Employees at work		Individual	By change agents	-		Fitness status		-	-		-	http://www.globalhealthyworkplace.org/documents/Healthy-Workplaces-Good-Practices.pdf
English	194	-	Global	Global Centre for Healthy Workplaces				Baxter	Designed and implemented in 2007, the overall mission statement of BeWell@Baxter is to help employees improve their health as a result of working at Baxter. This program offers benefits on weight management, counseling, work/life services, eldercare assessments, legal/financial solutions and a tobacco cessation program. Health risk is measured through an online external assessment called the Pers…	-		All		-	-	Employees at work		Individual	By change agents	Counselling		Fitness status		-	-		BeWell@Baxter’s annual health promotion campaigns enjoy participation from all regions in which Baxter has facilities. During the 2016 global Exercise Challenge, 80% of the participation came from outside the United States – 34% came from Baxter’s Asia Pacific region, 29% from Latin America and 17% from Europe/Middle East/Africa (EMEA). Facilities outside the US also show the highest levels of pa…	http://www.globalhealthyworkplace.org/documents/Healthy-Workplaces-Good-Practices.pdf
English	120	-	Global	WHO				Governamental	Exercise activities at workplaces. An initiative in Thailand that is supported by national and local governments, where a number of private sector companies and state enterprises provide their employees with training and time to engage in various types of physical activities.	Physical activity during working schedule		All		Active living or light intensity activity	-	Employees at work		Individual	-	Informational meetings		-		-	-		-	https://www.icsspe.org/system/files/WHO%20-%20A%20guide%20for%20population-based%20approaches%20to%20increasing%20levels%20of%20physical%20activity.pdf	http://www.cdc.gov/workplacehealthpromotion/implementation/topics/ph ysical-activity.html
English	149	-	Global	WHO				Governamental	Displaying point-of-purchase strategies both for diet and physical activity, such as placing signs by stairs highlighting benefits of their use compared with taking the elevator	Physical activity during working schedule		All		Active living or light intensity activity	Prompt-of-choice stair climbing	Employees at work		Communication workplace environment	-	-		-		-	-		-	https://www.who.int/dietphysicalactivity/WHOWEF_report_JAN2008_FINAL.pdf
English	265	-	Global	WHO				Governamental	Encourage active transport as opposed to passive transport in work activities whenever possible, by adapting workload and processes.	Active travel to and from the workplace		All		Active living or light intensity activity	Aerobic exercise	Employees at work		Individual	-	-		-		-	-		-	https://www.who.int/occupational_health/healthy_workplace_framework.pdf
English	149	-	Global	WHO				Governamental	Wellness opportunities, including sponsored classes, health screenings and walking clubs	Physical acitvity offsite.		All		Exercise or physical fitness programs	Exercise classes	Employees off work		Individual	Encouraging the use of external health promotion servies	Providing incentives and rewards		-		-	420 people		-	https://www.who.int/dietphysicalactivity/WHOWEF_report_JAN2008_FINAL.pdf
English	149	-	Global	WHO				Governamental	Financial incentives to participate in wellness activities	Physical acitvity offsite.		All		Exercise or physical fitness programs	Exercise classes	Employees off work		Individual	Encouraging the use of external health promotion servies	Providing incentives and rewards		-		-	-		-	https://www.who.int/dietphysicalactivity/WHOWEF_report_JAN2008_FINAL.pdf
English	192	-	Global	NCD Alliance				Technica International	Active lifestyles are encouraged, including sports teams and local gym membership, and in 2018 a competition is planned that will encourage employees to stay fit and will gather health metrics	Physical activity onsite or offsite		All		Exercise or physical fitness programs	Exercise classes	Employees off work		Individual	Encouraging the use of external health promotion servies	Providing incentives and rewards		-		-	-		The impact of the programme is analysed and communicated to employees. Accident rates have fallen by 20 per cent, employee satisfaction and engagement has increased, and some employees quit smoking (with others receiving ongoing support to quit). The sizes of new uniforms are monitored – and this has stayed the same or decreased for most staff. The success of the programme has been acknowledged b…	https://ncdalliance.org/sites/default/files/resource_files/Tackling%20noncommunicable%20diseases%20in%20workplace%20settings%20in%20LMICs_WEB.pdf
English	194	-	Global	Global Centre for Healthy Workplaces				Alstom Beizhong Power	Employees are educated and motivated to form healthy habits via various activities such as physical exercise sessions in the morning, sport games (table tennis, badminton, basketball) and providing a personal exercise kit.	-		All		Exercise or physical fitness programs	Exercise classes or Organised sports or sports events	-		Workplace organizational structure	Encouraging the use of external health promotion servies	Providing incentives and rewards		-		-	-		-	http://www.globalhealthyworkplace.org/documents/Healthy-Workplaces-Good-Practices.pdf
English	194	-	Global	Global Centre for Healthy Workplaces				Technica International	Each employee has an employee health record sheet completed by the company doctor. Specific heath tests based on work requirements are conducted by the doctor and paid for by the company. A physiotherapist provides follow-up advice with recommended exercises.	Physical activity onsite		All		Exercise or physical fitness programs	Exercise classes	Employees at work		Individual	In person by trained staff	-		-		-	-		Employees with high body mass index <4%.	http://www.globalhealthyworkplace.org/documents/Healthy-Workplaces-Good-Practices.pdf
English	194	-	Global	Global Centre for Healthy Workplaces				Technica International	Technica built a sports court on the roof of the building, with tennis and basketball courts and many other sports activities and facilities.	Physical activity onsite		All		Exercise or physical fitness programs	Using freestanding sports equipment	Employees at work		Physical workplace environment	-	-		-		-	-		Employees with high body mass index <4%.	http://www.globalhealthyworkplace.org/documents/Healthy-Workplaces-Good-Practices.pdf
English	194	-	Global	Global Centre for Healthy Workplaces				Alexandra Health Pte	AH offers tailored programs for employees with specific needs. Current initiatives for mature employees include job redesign, equipment (e.g. various types of trolleys) re-engineering, fall prevention, ergonomics training, aging-in-place courses, skills upgrading, flexible work arrangements and re-employment benefits. Active ageing activities including tai chi, brisk walking and line dancing are …	Physical activity onsite		All		Exercise or physical fitness programs	Others: Tai chi, brisk walking and line dancing	Employees at work		Workplace organizational structure	-	-		-		-	-		AH has been documenting positive organizational health trends since these activities started in the mid 2000s, including an increase in health awareness, activity participation, healthier food choices, regular exercise, fitness level and decrease in BMI and total cholesterol levels.	http://www.globalhealthyworkplace.org/documents/Healthy-Workplaces-Good-Practices.pdf
English	194	-	Global	Global Centre for Healthy Workplaces				du	A gym and adjoining swimming pool are located on the sixth floor of the 45-story du Tower in Dubai Media City. Other key program components include competitions and challenges, a mobile app to track progress, an annual calendar of wellness campaigns	Physical activity onsite		All		Exercise or physical fitness programs	Using freestanding sports equipment	Employees at work		Physical workplace environment	Through information and communication technologies (phone, web or internet, computer-tailored prompts, wearable activity trackers )	Mobile health		-		-	-		The wellness program has been augmented in 2017 with a happiness component that emphasizes mental wellbeing and mindfulness.	http://www.globalhealthyworkplace.org/documents/Healthy-Workplaces-Good-Practices.pdf
English	194	-	Global	Global Centre for Healthy Workplaces				du	Nine sport clubs including soccer, cricket, table tennis, and yoga have been established and managed by the staff.	Physical activity onsite		All		Exercise or physical fitness programs	Others: soccer, criket, table tennis and yoga	Employees at work		Workplace organizational structure	-	-		-		-	-		The wellness program has been augmented in 2017 with a happiness component that emphasizes mental wellbeing and mindfulness.	http://www.globalhealthyworkplace.org/documents/Healthy-Workplaces-Good-Practices.pdf
English	220	-	Global	APRU Global Health				University of Hong Kong (HKU)	Every day throughout EIM month features free activities, such as workout classes, team sports, and fitness assessments. The Reward Scheme aims to encourage staff participation: points are awarded for which can be used to redeem EIM souvenirs like free one-on-one training and various sports-related gifts.	Physical activity working schedule		All		Exercise or physical fitness programs	Exercise classes	Employees at work		Workplace organizational structure	In person by peer volunteers	Providing incentives and rewards		-		-	-		-	https://apru.org/wp-content/uploads/2019/12/Workplace-Wellness-Survey-Report_final.pdf
English	220	-	Global	APRU Global Health				University of California, Davis	ACTIVE AGGIES MOBILE Group exercise classes during lunch hour at two different locations on the campus are held to improve fitness class accessibility and convenience. Participants practice yoga and body weight circuit training.	Physical activity onsite		All		Exercise or physical fitness programs	Others: yoga and body weight circuit training	Employees at work		Workplace organizational structure	In person by trained staff	-		-		-	-		-	https://apru.org/wp-content/uploads/2019/12/Workplace-Wellness-Survey-Report_final.pdf
English	248	-	Global	WHO				Governamental	Workplace health promotion can improve physical activity, dietary behaviour and healthy weight (Schröer et al, 2014). Multicomponent programmes in the workplace, including provision of healthy food and beverages at workplace facilities and space and encouragement for fitness, are judged as effective interventions (WHO, 2009b). Additionally, workplace physical activity interventions can improve wo…	Physical activity onsite		All		Exercise or physical fitness programs	-	Employees at work		Physical workplace enviroment	-	-		-		-	-		-	https://apps.who.int/iris/bitstream/handle/10665/272980/9789241513777-eng.pdf	https://www.nice.org.uk/guidance/ph13/chapter/1-Recommendations#recommendation-3-components-of-the-physical-activity-programme
English	265	-	Global	WHO				Governamental	Canada. The Buck Survey survey of large employers found that among Canadian respondents to the survey most provided some form of “wellness” or health promotion programmes for their employees. The most common programme offered was immunization’s/flu shots (by 81% of respondents) and the least common was personal health coaching (4%). On-site medical facilities were provided by 17% of respondents.	Physical activity onstie or offsite		All		Exercise or physical fitness programs	Program exercise training	Employees at work		Individual	In person trained staff	-		-		-	-		-	https://www.who.int/occupational_health/healthy_workplace_framework.pdf
English	265	-	Global	WHO				Governamental	Europe. The 2009 Buck Survey of large employers found that among European respondents, 42% provided some form of “wellness” or health promotion programmes for their employees. The most common programme offered was gym/fitness memberships (by 71% of respondents) and the least common was vending machines with healthy foods (15%). On-site medical facilities were provided by 54% of respondents.	Physical activity offsite		All		Exercise or physical fitness programs	Exercise classes	Employees off work		Individual	Encouraging the use of external health promotion servies	Providing incentives and rewards		-		-	-		-	https://www.who.int/occupational_health/healthy_workplace_framework.pdf
English	265	-	Global	WHO				Governamental	Provide fitness facilities for workers, or a financial subsidy for fitness classes or equipment.	Physical activity onstie or offsite		All		Exercise or physical fitness programs	Program exercise training	Employees at work		Individual or Physical workplace environment	Encouraging the use of external health promotion servies	Providing incentives and rewards		-		-	-		-	https://www.who.int/occupational_health/healthy_workplace_framework.pdf
English	265	-	Global	WHO				Governamental	Implement promotional campaigns or competitions to encourage physical activity, healthy eating, or other “fun” activities in the workplace.	Physical activity onsite		All		Exercise or physical fitness programs	Organised sports or sport events	Employees at work		Communication workplace environment	-	-		-		-	-		-	https://www.who.int/occupational_health/healthy_workplace_framework.pdf
English	191	Vitalness@work	Global	BUPA				Vitalness	Vitalness@Work: Improve health through behaviour change training Wellness services are extremely difficult to provide effectively in a clinical context, but can readily be delivered both at the workplace and to the employee’s personal smartphone by the ClickMedix platform. The Vitalness for All team is working with social entrepreneur, Susan Pick, who has developed a very effective training metho…	Physical activity during working schedule		All		Sitting time/sedentary behaviour	-	Employees at work		Invididual	By change agents	Mobile health		-		-	-		Employers expect to benefit from reduced absenteeism and higher productivity.	https://www.bupa.com/~/media/files/site-specific-files/our-purpose/workplaces/health-our-business-ii.pdf
English	191	-	Global	BUPA				Walgreens	Walgreens Balance Rewards for healthy choices® utilises incentives, goal setting and regular selfmonitoring to inspire and motivate participants. The programme is built on evidence-based methodology that incorporates small, easy-to-achieve steps – such as taking one walk, monitoring blood pressure one time, or eating one healthy meal – that, when added together over a week, a year or a lifetime, …	Physical activity during working schedule		All		Sitting time/sedentary behaviour	mHealth apps	Employees at work		Individual	Through information and communication technologies (phone, web or internet, computer-tailored prompts, wearable activity trackers )	Mobile health and providing incentives and rewards		-		-	-		-	https://www.bupa.com/~/media/files/site-specific-files/our-purpose/workplaces/health-our-business-ii.pdf
English	191	-	Global	BUPA				Kimberly-Clark Corporation	In 2014 Fitbit® was a new and exciting wearable device that was discrete with the capacity to provide real time tracking of activity. Kimberly-Clark received leadership support to distribute approximately 3,500 devices (at no charge) to employees participating in the Live Well Challenge. Inclusion of this incentive contributed to increased programme visibility, and generated excitement by employe…	Physical activity during working schedule		All		Sitting time/sedentary behaviour	Wearable devices	Employees at work		Individual	Through information and communication technologies (phone, web or internet, computer-tailored prompts, wearable activity trackers )	Mobile health		Fitness status		-	-		Of the initial 3,424 participants, 32 percent (1,107 participants) completed the programme in its entirely, including the post-programme health screening offered one-year after the programme was implemented.	https://www.bupa.com/~/media/files/site-specific-files/our-purpose/workplaces/health-our-business-ii.pdf
English	194	-	Global	Global Centre for Healthy Workplaces				SAP	The Run Your Way program is an innovative showcase of how SAP® Cloud Platform and innovations (like IoT) can support their vision to “help the world run better and improve people’s lives”. This new global health program encourages employees – across all generations and physical conditions – to invest in their health and wellbeing by integrating regular movement into their daily lives and develop …	Physical activity during working schedule		All		Sitting time/Sedentary behaviour	mHealth apps or wearables devices	Employees at work		Individual	Through information and communication technologies (phone, web or internet, computer-tailored prompts, wearable activity trackers )	Mobile health		-		-	-		n 2016, the positive trend of the Business Health Culture Index (BHCI) continued with a score of 78% compared to 75% in 2015.2 In fact, it has consistently increased each year for the last four consecutive years. This encouraging result shows that SAP’s focus on fostering a healthy and caring culture has impacted employees in a positive way. Given the financial implications, as indicated above, t…	http://www.globalhealthyworkplace.org/documents/Healthy-Workplaces-Good-Practices.pdf
English	220	-	Global	APRU Global Health				University of California, Davis	FIT BREAK A fitness instructor leads 15-minute stretching and movement exercises to employees in the school's departments.	Physical activity working schedule		All		Sitting time/Sedentary behaviour	Short breaks of sitting time	Employees at work		Workplace organizational structure	In person by trained staff	-		-		-	-		-	https://apru.org/wp-content/uploads/2019/12/Workplace-Wellness-Survey-Report_final.pdf
English	265	-	Global	WHO				Governamental	Allow flexibility in timing and length of work breaks to allow for exercise.	Physical activity during working schedule		All		Sitting time/Sedentary behaviour	Short breaks of sitting time or walking programs	Employees at work		Workplace policy level	-	-		-		-	-		-	https://www.who.int/occupational_health/healthy_workplace_framework.pdf
English	2	Biking to work	Iceland	WHO				Governamental	Promote cycling to work. The main purpose of the event is to promote cycling as a healthy and economical means of transport that is also environmentally friendly.	Active travel to and from the workplace		All		Active living or light intensity activity	Aerobic exercise	Employees at work		Individual	-	-		-		2015 -2017 - now?			-	http://www.euro.who.int/__data/assets/pdf_file/0013/111028/E90669.pdf	https://www.bike2business.be/
English	6	-	Irish	Irish National Workplace Health Promotion Officers Group				Governamental	Health-related policies—formal or informal written statements that are designed to protect or promote employee health. They affect large groups of employees simultaneously	-		All		Active living or light intensity activity	-	Employees at work		Workplace policy level	-	-		-		-	-		-	https://www.hsa.ie/eng/Publications_and_Forms/Publications/Occupational_Health/Workplace_Health_and_Well-Being_Strategy.pdf	https://www.cdc.gov/workplacehealthpromotion/pdf/Workplace-Health-Program-Definition-and-Description.pdf		174	https://www.headsup.org.au/docs/default-source/default-document-library/guide_to_promoting_health_and_wellbeing_in_the_workplace.pdf?sfvrsn=ebdf524d_19
English	8	-	Irish	NICE Guideline				Governamental	Encourage employees to walk, cycle or use another mode of transport involving physical activity to travel part or all of the way to and from work (for example, by developing a travel plan).	Active travel to and from the workplace		All		Active living or light intensity activity	Aerobic exercise	Employees at work or employees off work		Individual	-	-		-		-	-		-	https://www.nice.org.uk/guidance/ph13/resources/physical-activity-in-the-workplace-pdf-1996174861765	https://www.cdc.gov/workplacehealthpromotion/pdf/Workplace-Health-Program-Definition-and-Description.pdf		79	https://www.plymouth.gov.uk/sites/default/files/Physical%20activity%20needs%20assessment%20V3_Aug2015.pdf	275	https://www.ourcommunity.com.au/files/aicr/Fact_Sheets/Workplace_health_promotion.pdf
English	8	-	Irish	NICE Guideline				Governamental	Help employees to be physically active during the working day by: Encouraging them to move around more at work (for example, by walking to external meetings)	Physical activity during working schedule		All		Active living or light intensity activity	Active commuting	Employees at work		Individual	-	-		-		-	-		-	https://www.nice.org.uk/guidance/ph13/resources/physical-activity-in-the-workplace-pdf-1996174861765			246	https://www.nice.org.uk/guidance/ph13/chapter/1-Recommendations#recommendation-3-components-of-the-physical-activity-programme	275	https://www.ourcommunity.com.au/files/aicr/Fact_Sheets/Workplace_health_promotion.pdf
English	8	-	Irish	NICE Guideline				Governamental	Help employees to be physically active during the working day by: Putting up signs at strategic points and distributing written information to encourage them to use the stairs rather than lifts if they can	Physical activity during working schedule		All		Active living or light intensity activity	Prompt-of-choice stair climbing	Employees at work		Individual	-	-		-		-	-		-	https://www.nice.org.uk/guidance/ph13/resources/physical-activity-in-the-workplace-pdf-1996174861765			119	http://www.newsday.com/news/new-york/active-design-for-affordablehousing-1.5807676	137	https://www.publichealthontario.ca/-/media/documents/W/2011/workplace-community-interventions.pdf?la=en	142	https://ec.europa.eu/sport/sites/sport/files/physical-activity-factsheet_who-eu-201811_en.pdf	246	https://www.nice.org.uk/guidance/ph13/chapter/1-Recommendations#recommendation-3-components-of-the-physical-activity-programme	275	https://www.ourcommunity.com.au/files/aicr/Fact_Sheets/Workplace_health_promotion.pdf
English	8	-	Irish	NICE Guideline				Governamental	Help employees to be physically active during the working day by: Encouraging them to set goals on how far they walk and cycle and to monitor the distances they cover	Physical activity during working schedule		All		Active living or light intensity activity	Wearable devices	Employees at work		Individual	Through information and communication technologies (phone, web or internet, computer-tailored prompts, wearable activity trackers )	-		-		-	-		-	https://www.nice.org.uk/guidance/ph13/resources/physical-activity-in-the-workplace-pdf-1996174861765
English	6	-	Irish	Irish National Workplace Health Promotion Officers Group				Governamental	Health-related programs—opportunities available to employees at the workplace or through outside organizations to begin, change, or maintain health behaviors.	Physical activity onsite		All		Sitting time/sedentary behaviour	-	Employees at work		Individual	Encouraging the use of external health promotion servies	-		-		-	-		-	https://www.hsa.ie/eng/Publications_and_Forms/Publications/Occupational_Health/Workplace_Health_and_Well-Being_Strategy.pdf
English	8	-	Irish	NICE Guideline				Governamental	Help employees to be physically active during the working day by: Providing information about walking and cycling routes and encouraging them to take short walks during work breaks	Physical activity during working schedule		All		Sitting time/sedentary behaviour	Short breaks of sitting time	Employess at work		Individual	-	-		-		-	-		-	https://www.nice.org.uk/guidance/ph13/resources/physical-activity-in-the-workplace-pdf-1996174861765
English	217	-	Italy	Saipem				Saipem	The Saipem Cardiovascular Disease Prevention Programme (CVDPP) is a comprehensive project for tackling multiple risk factors for cardiovascular disease. This large-scale screening initiative aims to identify the cardiovascular risks of employees working in operational sites. The programme was implemented across 148 sites. All employees with pre-diagnosed cardiovascular disease and those with at l…	-		All		-	-	Employees at high risk or poor health		Individual	-	-		Cardio metabloic outcomes		-	-		-	https://www.saipem.com/sites/default/files/2019-05/ANNUAL%20REPORT%202015.pdf
English	217	-	Italy	Saipem				Saipem	In line with international days celebrated by the World Health Organisation (WHO), Saipem organised several events to celebrate among others World Diabetes Day, World Heart Day, World Hypertension Day, World Tuberculosis Day, World Cancer Day, World AIDS Day, World Tobacco-Free Day, World Blood Donation Day and World Health Day. In this way the Company reinforces its commitment to improving the h…	-		All		-	-	Employees at work		Workplace organizational structure	-	Informational meetings		-		-	-		-	https://www.saipem.com/sites/default/files/2019-05/ANNUAL%20REPORT%202015.pdf
English	13	The WHP Network	Italy	Joint Action Chodis				The Lombardy Workplace Health Promotion Network	The WHP Network expanded on a regional scale during 2013 and is made up of companies ("Workplaces") which recognize the value of corporate social responsibility and undertake to be an "environment conducive to health" systematizing, with the scientific support of Health Local Unit where necessary, evidence-based actions of different nature: stairs health programmes	Physical activity during working schedule		All		Active living or light intensity activity	Prompt-of-choice stair climbing	Employees at work		Individual	-	-		Physical activity and sedentary behaviour		-	The programme has been implemented by over 1,500 organisations and reaches over 300,000 individuals annually		The one year Bergamo impact evaluation showed that after 12 months there was a reduction in some important risk factors for chronic diseases in workers participating in the programme, particularly for fruit and vegetable intake and smoking cessation.	http://chrodis.eu/wp-content/uploads/2015/09/Summary-Report-CHRODIS-WP5-Task-3_Version-1.3.pdf
English	13	The WHP Network	Italy	Joint Action Chodis				The Lombardy Workplace Health Promotion Network	The WHP Network expanded on a regional scale during 2013 and is made up of companies ("Workplaces") which recognize the value of corporate social responsibility and undertake to be an "environment conducive to health" systematizing, with the scientific support of Health Local Unit where necessary, evidence-based actions of different nature: walking /biking from home to work	Active travel to and from the workplace		All		Active living or light intensity activity	Aerobic exercise	Employees at work		Individual	-	-		Physical activity and sedentary behaviour		-	At the local level, nearly 150 municipalities and 100 associations participate, signifying more than 23000 individuals		The one year Bergamo impact evaluation showed that after 12 months there was a reduction in some important risk factors for chronic diseases in workers participating in the programme, particularly for fruit and vegetable intake and smoking cessation.	http://chrodis.eu/wp-content/uploads/2015/09/Summary-Report-CHRODIS-WP5-Task-3_Version-1.3.pdf			41	https://books.google.es/books?hl=ca&lr=&id=COrSCgAAQBAJ&oi=fnd&pg=PR9&dq=Promoting+Health,+Preventing+Disease+The+Economic+Case&ots=CBxXgw6zpM&sig=8e7NB1rs9ETPbiR5WUTQDyFGo80#v=onepage&q=Promoting%20Health%2C%20Preventing%20Disease%20The%20Economic%20Case&f=true	119	http://www.king5.com/story/news/health/2014/08/03/13114672/
English	13	The WHP Network	Italy	Joint Action Chodis				The Lombardy Workplace Health Promotion Network	The WHP Network expanded on a regional scale during 2013 and is made up of companies ("Workplaces") which recognize the value of corporate social responsibility and undertake to be an "environment conducive to health" systematizing, with the scientific support of Health Local Unit where necessary, evidence-based actions of different nature: agreements with gyms	-		All		Exercise classes		Employees off work		Individual	Encouraging the use of external health promotion servies	-		-		-	In the range of 100–249 organisations have implemented the programme, which reaches over 25,000 individuals annually		The one year Bergamo impact evaluation showed that after 12 months there was a reduction in some important risk factors for chronic diseases in workers participating in the programme, particularly for fruit and vegetable intake and smoking cessation.	http://chrodis.eu/wp-content/uploads/2015/09/Summary-Report-CHRODIS-WP5-Task-3_Version-1.3.pdf	https://www.juntadeandalucia.es/organismos/saludyfamilias/areas/salud-vida/programas-salud/paginas/porunmillondepasos.html
English	219	-	Italy	FIAT				FIAT	Promotion of physical activity (increasing options for physical activity through sports teams or clubs, and advice on how to increase daily activity levels)	Physical activity offsite		All		Exercise or physical fitness programs	Exercise classes	Employees off work		Individual	-	Counselling		-		-	-		-	https://www.fcafleet-business.com/Style%20Library/Domino/pdf/Sustainability2014.pdf
English	267	-	Jamaica	Ministry of Health				Governamental	Lunch Hour Stroll. Encourage staff to take walks during their lunch break.	Physical activity outside working schedule		All		Active living or light intensity activity	Walking programs	Employees at work		Individual	-	-		-		-	-		-	https://moh.gov.jm/wp-content/uploads/2016/07/Physical-Activity-Guide-for-the-Workplace-final-min.pdf
English	267	-	Jamaica	Ministry of Health				Governamental	Movement Corner. Identify an area/corner and assemble a ‘mini gym’ with simple equipment that can facilitate simple movements that staff can do with no supervision. Equipment such as: hula hoop, mini trampoline, skipping ropes, Chinese skipping ropes, resistant bands, Body Mass Index (BMI) charts, scales etc. Encourage staff to take small breaks and use the station. Depending on the size of the c…	Physical activity onsite		All		Exercise or physical fitness programs	Exercise classes	Employees at work		Physical workplace environment	In person by peer volunteers	-		-		-	-		-	https://moh.gov.jm/wp-content/uploads/2016/07/Physical-Activity-Guide-for-the-Workplace-final-min.pdf
English	267	-	Jamaica	Ministry of Health				Governamental	Desk Break. Take a 1 minute step from the desk and walk up and down the aisle/passage 3-5 times for the day.	Physical activity during working schedule		All		Sitting time/Sedentary behaviour	Short breaks of sitting time or walking programs	Employees at work		Individual	-	-		-		-	-		-	https://moh.gov.jm/wp-content/uploads/2016/07/Physical-Activity-Guide-for-the-Workplace-final-min.pdf
English	267	-	Jamaica	Ministry of Health				Governamental	No Elevator Day. Choose one day out of the week when the elevator will be closed and encourage staff to use the stairs, e.g. Every Wednesday is "No Easy Move Day".	Physical activity during working schedule		All		Sitting time/Sedentary behaviour	Prompt-of-choice stair climbing	Employees at work		Individual	-	-		-		-	-		-	https://moh.gov.jm/wp-content/uploads/2016/07/Physical-Activity-Guide-for-the-Workplace-final-min.pdf
English	267	-	Jamaica	Ministry of Health				Governamental	Friendly Competitions. Plan and organize a series of physical activities in the form of competitions that all staff members are able to participate in. This can be done on a weekly, monthly or quarterly basis with a final competition at the end of the year. Organize staff by units/division and have them compete against each other (dancing, skipping etc.).	Physical activity onsite		All		Sitting time/Sedentary behaviour	Organised sports or sport events	Employees at work		Workplace organizational structure	-	-		-		-	-		-	https://moh.gov.jm/wp-content/uploads/2016/07/Physical-Activity-Guide-for-the-Workplace-final-min.pdf
English	267	-	Jamaica	Ministry of Health				Governamental	Business House Competitions. Encourage staff to form teams (netball, volleyball, football, basketball etc.) and compete against other companies.	Physical activity onsite or offsite		All		Sitting time/Sedentary behaviour	Organised sports or sport events	Employees at work		Workplace organizational structure	-	-		-		-	-		-	https://moh.gov.jm/wp-content/uploads/2016/07/Physical-Activity-Guide-for-the-Workplace-final-min.pdf
English	216	-	Japan	The Suntory Group				The Suntory Group	We are aiming to build an atmosphere where everyone can easily ask for advice in addition to building a system for industrial health staff such as indusrtial doctors, mental health professionals, nurses and clinical psychologists. Nurses have been regularly visiting the offices they are charge since 2014 to conduct health consulations once each year with employees who are at the relevant age. We …	-		All		-	-	Employees at work		Workplace organizational structure	-	Counselling		Fitness status		-	-		-	https://www.suntory.com/csr/data/report/pdf/suntory_csr_2019_all_EN.pdf
English	98	One Fit Sony DADC	Japan	Sony				Sony	Sony DADC pursues an original holistic promotion program called "One Fit Sony DADC". The program aims to promote a healthy lifestyle and sets activity incentives to help each employee health and personal well-being. It offers trainings and support in four areas: sports, prevention, coaching and nutrition. Employees acitve participation in One Fit Sony DADC activities leads to a strong commitment,…	Physical activity during working schedule or physical activity onsite		All		Active living or light intensity activity	Organised sports or sport events	Employees at work		Workplace organizational structure	-	Providing incentives and rewards		-		-	-		-	https://www.sony.net/SonyInfo/csr/library/reports/sis4ug000000jyws-att/CSR2017E_PDF_all_e.pdf
English	98	-	Japan	Sony				Sony	The Sony DADC Terre Haute facility continues to manage an onsite Fitness Center for employees to have access to exercise equipment. The SEL San Diego location also has on-site fitness center that offers exercise equipment and various classes led by fitness trainers.	Physical activity during working schedule		All		Exercise or physical fitness programs	Exercise classes or program exercise training	Employees at work		Individual and physical workplace environment	In person by trained staff (with a professional background on physical activity)	-		-		-	-		-	https://www.sony.net/SonyInfo/csr/library/reports/sis4ug000000jyws-att/CSR2017E_PDF_all_e.pdf
English	104	-	Japan	Otsuka Group				Otsuka Group	The Otsuka Group provides opportunities for employees to continue working past the retirement age of 60, and the Group has developed a program for senior employees to apply their wealth of experience and knowledge and transfer those skills to other employees. The Group also holds life planning seminars for employees who have reached the age of 58. It also provides them with opportunities to prepa…	Physical activity onsite		Manufacturing or industrial-based		Exercise or physical fitness programs	Exercise classes	Older employees		Workplace organizational structure	In a person by trained staff	Providing incentives and rewards		-		-	-		-	https://www.otsuka.com/en/csr/library/pdf/otsuka_group_csr2015.pdf
English	216	-	Japan	The Suntory Group				The Suntory Group	We are operating recreation plans witg the cooperation of workers for the purpose of cultivating unity as the Suntory Group. The soft volleyball competition that started in 2009 has also grown to have participation from Group Companies. At the 10th competition held in 2018, roughly 4,200 employees participated alongside their families.	-		All		Exercise or physical fitness programs	Others: voleyball	-		Workplace organizational structure	-	Providing social support		-		-	-		-	https://www.suntory.com/csr/data/report/pdf/suntory_csr_2019_all_EN.pdf
English	216	-	Japan	The Suntory Group				The Suntory Group	The Suntory Group actively participates in corporate sporting events and supports sports promotion activites. We have our own rugby and volleyball sports teams that compete in leagues games. Both teams place special emphasis on promoting their sports, planning and carrying out community-bases activities such as holding rugby and volleyball clinics mainly during the off-season.	-		All		Exercise or physical fitness programs	Others: voleyball and rugby	-		Workplace organizational structure	-	Providing social support		-		-	-		-	https://www.suntory.com/csr/data/report/pdf/suntory_csr_2019_all_EN.pdf
English	98	-	Japan	Sony				Sony	Sony Nuevo Laredo has a 5-minute employee exercise program that is done twice daily and includes several different types of exercises. The program is conducted by trained leaders, using a video that was made with the assistance of a government safety and health organization.	Physical activity during working schedule		All		Sitting time/Sedentary behaviour	Short breaks of sitting time	Employees at work		Workplace organizational structure	In person by volunteers	-		-		11–11:30am	-		-	https://www.sony.net/SonyInfo/csr/library/reports/sis4ug000000jyws-att/CSR2017E_PDF_all_e.pdf
Spanish	6	Influencia de un programa de ejercicio físico supervisado sobre la salud y la productividad en mujeres oficinistas de la Comunidad de Madrid: Estudio Piloto Proyecto PRODET®	Madrid-Spain	Comunidad de Madrid		UPM, Facultad de Ciencias de la Actividad Física y del Deporte (INEF); APS GOOD SHAPE, S.L.; Facultad de Medicina y Ciencias de la Salud. Universidad de Alcalá		Office workers	Apply an effective physical exercise program incident to the variables productivity, job satisfaction, levels of depression, perceived health status and levels of physical condition on women in office jobs	Physical activity during working schedule	Systematized and controlled physical exercise program, of a weekly session, lasting 60 minutes	Office-based	Office women	Exercise or physical fitness programmes	Programme exercise training	Employees at work		Workplace organisational structure (involves workplace stakeholders engagement, communication and coordination with employees)	Directly instituted in the workplace environment - In person by trained staff (with a professional background on physical activity)	Number of exercise workouts per week	Systematized and controlled physical exercise program, of a weekly session, lasting 60 minutes	Mental health	The intake before and after the program was compared by collecting data through validated and standardized questionnaires on the perception of health (SF-36), productivity (QQ Instrument), and Depression (CES-D). and the Workplace Climate (S21-26).	4 months	9 workers (N = 9)	office workers	Participants in the program showed higher levels of well-being and job satisfaction, lower levels of perceived depression, improvement in factors related to perceived health and in levels of general physical condition; In addition, they obtained a higher assessment of their work performance than in the data collection prior to the physical activity program, all of them tending towards significanc…	https://dialnet.unirioja.es/descarga/libro/722910.pdf			XX	www.congreso.prevencionar.com
English	101	-	Mexico	Kansas City Southern				KCSMS Health and Wellness Honor	For the sixth consecutive year, the Consejo Empresarial de Salud y Bienestar (Entrepreneurial Health and Wellness Council), with support from FUNSALUD and Health Ministries, recognized KCSMS as an Organización Responsablemente Saludable PLATA (ORS®). The ORS® award recognized KCSMS’s effort in the field of health promotion and for providing favorable environments for well-being in the workplace. …	Physical activity offsite		All		Active living of at least moderate-intensity activity	Others: Running	Employees off work		Workplace organizational structure	-	Providing incentives and rewards		-		-	-		-	https://www.kcsouthern.com/pdf/sustainability-report.PDF			176	https://www.thewellnesssandbox.ca/public/download/documents/16013#referrer=https%3A%2F%2Fwww.google.com%2F
English	101	-	Mexico	Kansas City Southern				KCSMS Health and Wellness Honor	Carrera 5K and Family Day. On December 8, the Corporate Culture and Employee Engagement team hosted the BBVA Compass Carrera 5K and Family Day. This celebration of fun and wellness, which took place in Birmingham and Houston, included a 5K race, one-mile fun run and Family Day with food, fun and games. More than 2,900 employees and their guests registered to participate, and over 1,000 donned blu…	Physical activity offsite		All		Active living of at least moderate-intensity activity	Others: Running	Employees off work		Workplace organizational structure	-	-		-		-	-		-	https://www.kcsouthern.com/pdf/sustainability-report.PDF			180	https://healthmetrics.heart.org/wp-content/uploads/2017/06/Workplace-Health-Playbook.pdf	226	https://accionistaseinversores.bbva.com/wp-content/uploads/2017/05/annualreport_2012USA.pdf
English	101	3v3 KCS Basketball Madness Tournament	Mexico	Kansas City Southern				KCSR’s On-Track Ambassadors	KCSR’s On-Track Ambassadors—These volunteers assist in planning and carrying out educational campaigns and activities that support the company’s wellness initiatives. 3v3 KCS Basketball Madness Tournament for all employees and family members age 18 and over	Physical activity onsite		All		Exercise or physical fitness programs	Organised sports or sport events	Employees at work		Workplace organizational structure	In person by volunteers	-		-		-	-		-	https://www.kcsouthern.com/pdf/sustainability-report.PDF	https://www.bcbs.com/news/national-walk-at-lunch-day
English	101	-	Mexico	Kansas City Southern				KCSR’s On-Track Ambassadors	KCSR’s On-Track Ambassadors—These volunteers assist in planning and carrying out educational campaigns and activities that support the company’s wellness initiatives. Discounts through national gym network	Physical activity offsite		All		Exercise or physical fitness programs	Exercise classes or program exercise training	Employees off work		Individual	Encouraging the use of external health promotion servies	Providing incentives and rewards		-		-	-		-	https://www.kcsouthern.com/pdf/sustainability-report.PDF
English	101	-	Mexico	Kansas City Southern				KCSMS Health and Wellness Honor	For the sixth consecutive year, the Consejo Empresarial de Salud y Bienestar (Entrepreneurial Health and Wellness Council), with support from FUNSALUD and Health Ministries, recognized KCSMS as an Organización Responsablemente Saludable PLATA (ORS®). The ORS® award recognized KCSMS’s effort in the field of health promotion and for providing favorable environments for well-being in the workplace. …	-		All		Exercise or physical fitness programs	Others: Dance	Employees at work		Individual	-	-		-		-	-		-	https://www.kcsouthern.com/pdf/sustainability-report.PDF
English	101	National Walk@Lunch Day	Mexico	Kansas City Southern				Governamental	To aid our employees in enjoying lifestyles best for them, we offer employee health and wellness programs, events, incentives and other opportunities, including: National Walk@Lunch Day provides the perfect opportunity to get up from your desk and get on your feet for a 30-minute walk. On April 29, that’s exactly what Blue Cross and Blue Shield Companies and tens of thousands of Americans across …	Physical activity during working schedule		All		Sitting time/Sedentary behaviour	Walking programs	Employees at work		Workplace organizational structure	-	Length		-		-	-		-	https://www.kcsouthern.com/pdf/sustainability-report.PDF
English	31	-	New Zeland	Health Research Board				Sanford Limited	Promote cycling to work. The month of bikes for the second time this year. It is proposed to go back and forth by bike to work and also offers discounts at a local bicycle shop for helmets and lights, etc.	Active travel to and from the workplace		Manufacturing or industrial-based		Active living or light intensity activity	Aerobic exercise	Employees at work		Individual	-	Providing incentives and rewards		-		-	-		-	https://www.hrb.ie/fileadmin/2._Plugin_related_files/Publications/2019_Publication_files/2019_HIE/Evidence_Centre/Healthy_workplace_tools_evidence_review_2019.pdf	http://www.healthyworkers.gov.au/internet/hwi/publishing.nsf/Content/synergetic-synergetic
English	31	-	New Zeland	Health Research Board				Sanford Limited	We advise people to walk as well, or at least to park about a mile away and walk the last part to work.	Active travel to and from the workplace		Manufacturing or industrial-based		Active living or light intensity activity	Aerobic exercise	Employees at work		Individual	-	-		-		-	-		-	https://www.hrb.ie/fileadmin/2._Plugin_related_files/Publications/2019_Publication_files/2019_HIE/Evidence_Centre/Healthy_workplace_tools_evidence_review_2019.pdf	https://wellplace.nz/case-studies/sanwell-going-well-for-sanford/
English	31	-	Scotland	Health Research Board				Governamental	Flexible working hours - such as the option of longer lunch breaks allowing time for a walk or run.	Physical activity during working schedule		All		Active living or light intensity activity	Aerobic exercise	Employees at work		Workplace policy level	-	-		-		-	-		-	https://www.hrb.ie/fileadmin/2._Plugin_related_files/Publications/2019_Publication_files/2019_HIE/Evidence_Centre/Healthy_workplace_tools_evidence_review_2019.pdf	https://www.cdc.gov/physicalactivity/worksite-pa/pdf/steps2wellness_broch14_508_tag508_tag508.pdf		170	https://iosh.com/media/3685/ps0355-working-well-guide-new.pdf
English	31	-	Scotland	Health Research Board				Governamental	Lunchtime walk or jogging clubs - giving employees the chance to get together and go on a planned route.	Physical activity during working schedule		All		Active living or light intensity activity	Walking programs	Employees at work		Individual	-	-		-		-	-		-	https://www.hrb.ie/fileadmin/2._Plugin_related_files/Publications/2019_Publication_files/2019_HIE/Evidence_Centre/Healthy_workplace_tools_evidence_review_2019.pdf	https://www.healthyworkinglives.scot/workplace-guidance/health-improvement/Pages/physical-activity.aspx		77	https://www.cipd.co.uk/Images/health-and-well-being-at-work_tcm18-40863.pdf	138	https://www.healthierwork.act.gov.au/wp-content/uploads/2015/01/HAPIA-Best-Practice-Guidelines.pdf	177	https://www.csp.org.uk/system/files/csp_wow2016_resource_pack_ts.pdf
English	31	-	Scotland	Health Research Board				Governamental	Corporate gym memberships - linking up with local leisure centres to offer discounts for employees.	Physical acitvity offsite		All		Exercise or physical fitness programs	Exercise classes	Employees off work		Individual	Encouraging the use of external health promotion servies	Providing incentives and rewards		-		-	-		-	https://www.hrb.ie/fileadmin/2._Plugin_related_files/Publications/2019_Publication_files/2019_HIE/Evidence_Centre/Healthy_workplace_tools_evidence_review_2019.pdf	https://www.healthyworkinglives.scot/workplace-guidance/health-improvement/Pages/physical-activity.aspx		105	https://www.hhs.gov/sites/default/files/disease-prevention-wellness-report.pdf	108	http://newsroom.mylan.com/download/2018+Global+Social+Responsibility+Report.pdf	170	https://iosh.com/media/3685/ps0355-working-well-guide-new.pdf	174	https://www.headsup.org.au/docs/default-source/default-document-library/guide_to_promoting_health_and_wellbeing_in_the_workplace.pdf?sfvrsn=ebdf524d_11	175	https://www.bhf.org.uk/-/media/files/health-at-work/health_at_work_economic_evidence_report_2016.pdf	183	https://www.allianz.com.au/images/internet/aalaus/Allianz_Awareness_Into_Action.pdf	184	https://www.nhsemployers.org/-/media/Employers/Publications/Health-and-wellbeing/NHS-Workforce-HWB-Framework_updated-July-18.pdf	185	https://www.fdf.org.uk/publicgeneral/Workplace%20Wellbeing%20doc_13.pdf	190	https://www.shrm.org/foundation/ourwork/initiatives/resources-from-past-initiatives/Documents/Wellness%20Strategies%20to%20Improve%20Employee%20Health.pdf
English	18	Health CHAMPS	Singapore	Health Promotion Board				Governamental	This initiative also provided targeted interventions such as exercise sessions and health talks to pre-school teachers at their workplace.	Physical activity during working schedule	Physical activity onsite	Schools		Active living or light intensity activity	Program exercise training	Employees at work		Individual	-	-		-		-	At the end of 2014 we can count the adherence of 284 companies to the network and a total of 139,186 employees are involved		-	https://www.hpb.gov.sg/docs/default-source/annual-reports/hpb-annual-report-2017.pdf?sfvrsn=88d9f372_2
English	18	Health Starts with Us Fit+	Singapore	Health Promotion Board				Governamental	HPB collaborated with the Singapore General Hospital to conduct Health Starts with Us Fit+. A 12-week programme almed at engaging ancillary workers in the healthcare sector. The workers were given time off to participate in the programme during work hours, which was targeted to increase strength, balance and flexibility among mature workers.	Physical acitivity during working schedule or outside it.		Hospital		Exercise or physical fitness programs	Others: strength, balance and flexibility	Employees at work		Individual	-	-		-		-	At the end of 2014 we can count the adherence of 284 companies to the network and a total of 139,186 employees are involved		-	https://www.hpb.gov.sg/docs/default-source/annual-reports/hpb-annual-report-2017.pdf?sfvrsn=88d9f372_2
English	214	-	Spain	Red Eléctrica Corporation				Red Eléctrica Corporation	Red Eléctrica, on an ongoing basis, conducts preventive monitoring of the health of its workers through an in-house medical service, responsible for monitoring employee health through periodic medical examinations and healthcare consultations. Thanks to the preventive measures applied, no incidence or risk of certain occupational or work-related illnesses have been identified	-		All		-	-	Employees at work		Individual	-	-		Fitness status		-	-		-	https://www.ree.es/sites/default/files/downloadable/ree_sustainability_report_2018.pdf			216	https://www.suntory.com/csr/data/report/pdf/suntory_csr_2019_all_EN.pdf	217	https://www.saipem.com/sites/default/files/2019-05/ANNUAL%20REPORT%202015.pdf
English	226	-	Spain	BBVA Compass				BBVA Compass	Wellthy for Life Health Fairs. The Benefits team helped get BBVA Compass’ new year off to a healthy start by offering Wellthy for Life Health Fairs. These onsite events took place in locations across the footprint throughout January and February. Attendees completed a screening that measured total cholesterol, triglycerides, and glucose levels, as well as biometric information including height, w…	-		All		-	-	Employees at work		Individual	-	-		Fitness status		-	-		-	https://accionistaseinversores.bbva.com/wp-content/uploads/2017/05/annualreport_2012USA.pdf
English	226	-	Spain	BBVA Compass				BBVA Compass	The Wellthy for Life program continues to offer numerous resources designed to improve the health and overall well-being of employees and their families.	-		All		-	-	Employees at work		Communication workplace environment	Through information and communication technologies (phone, web or internet, computer-tailored prompts, wearable activity trackers )	Informational meetings		-		-	-		-	https://accionistaseinversores.bbva.com/wp-content/uploads/2017/05/annualreport_2012USA.pdf
English	249	-	Spain	Amer Sports				Amer Sports	Measuring the progress with fitness tests and body composition measurements	-		All		-	-	Employees at work		Individual	-	-		Fitness status		-	-		-	https://www.salomon.com/sites/default/files/sustainability/2018-05/Amer_Sports_Corporate_Responsibility_Report_2016.pdf
English	249	-	Spain	Amer Sports				Wilson	Company sponsored amateur sports leagues	-		All		-	-	Employees at work		Individual	-	Providing incentives and rewards		-		-	-		-	https://www.salomon.com/sites/default/files/sustainability/2018-05/Amer_Sports_Corporate_Responsibility_Report_2016.pdf
English	13	For a Million Steps	Spain	Joint Action Chodis				Governamental	The programme “For a Million Steps” is an effective intervention to promote physical activity. The goal is to promote group walks with the slogan ‘Accept the challenge “would you be able to achieve a million steps in a month with the steps contributed by all the individual participants?” Any institution, group or (formal or informal) association of individuals can freely participate (many are fro…	Physical acitivity during working schedule or physical activity offsite.	Physical activity during working schedule	All		Active living or light intensity activity	Walking programs	Employees at work or employees off work		Individual and workplace organizational structure	Through information and communication technologies (phone, web or internet, computer-tailored prompts, wearable activity trackers )	Length		Physical activity and sedentary behaviour		-	The programme is implemented by over 3,600 organisations and to date has reached over 63,000 individuals		-	http://chrodis.eu/wp-content/uploads/2015/09/Summary-Report-CHRODIS-WP5-Task-3_Version-1.3.pdf
English	159	MAPFRE Week: Target Health	Spain	MAFRE				MAFRE	MAPFRE Week: Target Health” —an international initiative whose objective is to promote healthy lifestyles and employee participation— was held between May 30 and June 3. During the week, a wide range of activities were provided for employees which develop the Healthy Company Model and aim to promote all kinds of sports and family activities oriented toward the health and well-being of employees a…	Physical activity during working schedule		Office-based		Active living or light intensity activity	Organised sports or sport events	Employees at work		Workplace organizational structure	-	Length		-		-	-		-	https://www.mapfre.com/media/sustainability/2016/corporate-social-responsibility-2016.pdf			237	https://whatworkswellbeing.org/wp-content/uploads/2020/01/small-business-Oct2018.pdf
English	130	-	Spain	SEAT				SEAT	One of the CARS services that was best received among workers in 2018 was CARSFIT, which offers one-hour fitness sessions under the supervision of a personal trainer.	Physical activity onsite		Manufacturing or industrial-based		Exercise or physical fitness programs	Program exercise training	Employees at work		Workplace organizational structure	In person trained staff	-		-		-	-		The success of its launch, with a retention rate of close to 90%, led to an extension of the timetable and the hiring of new training staff. Rehabilitation sessions relating to musculoskeletal injuries are also conducted at the centre.	https://www.volkswagenag.com/presence/investorrelation/publications/annual-reports/2019/seat/SEAT_Annual_Report_2018.pdf
English	226	-	Spain	BBVA Compass				BBVA Compass	The Virgin HealthMiles program celebrated its first anniversary at BBVA Compass in 2012. This program is making a big impact on employees’ level of fitness — and their financial well-being — by promoting daily physical activity, healthy lifestyle choices, and personal and group challenges. When program members create healthy habits and do active things, they earn points, called HealthMiles	Physical activity during working schedule		All		Exercise or physical fitness programs	Exercise classes	Employees at work		Individual	Through information and communication technologies (phone, web or internet, computer-tailored prompts, wearable activity trackers )	Providing incentives and rewards		-		-	-		During 2012, there were 5,692 employees, or about 51 percent of all BBVA Compass employees, enrolled in the Virgin HealthMiles program. This is higher than the national average participation rate (35 to 40 percent) among other companies who participate in Virgin HealthMiles. BBVA Compass employees took 8,929,306,841 steps in their first year, achieving a average of 7,756 steps per day. Fifty-thre…	https://accionistaseinversores.bbva.com/wp-content/uploads/2017/05/annualreport_2012USA.pdf
English	249	-	Spain	Amer Sports				Amer Sports	Sports and exercise support employees’ well-being Amer Sports and its brand companies encourage their employees to take part in sports of their choice. The company facilitates this in many ways, for instance by equipping company buildings with Precor gyms	Physical activity onsite		All		Exercise or physical fitness programs	-	Employees at work		Physical workplace enviroment	-	-		-		-	-		-	https://www.salomon.com/sites/default/files/sustainability/2018-05/Amer_Sports_Corporate_Responsibility_Report_2016.pdf
English	249	-	Spain	Amer Sports				Amer Sports	Arranging team runs and walks	Physical activity offiste		All		Exercise or physical fitness programs	Organised sports or sport events	Employees off work		Workplace organizational structure	-	-		-		-	-		-	https://www.salomon.com/sites/default/files/sustainability/2018-05/Amer_Sports_Corporate_Responsibility_Report_2016.pdf			249	https://www.salomon.com/sites/default/files/sustainability/2018-05/Amer_Sports_Corporate_Responsibility_Report_2016.pdf
English	249	-	Spain	Amer Sports				Amer Sports	Providing personal trainer sessions	Physical activity onsite		All		Exercise or physical fitness programs	Exercise classes	Employees at work		Individual	In person by trained staff	-		-		-	-		-	https://www.salomon.com/sites/default/files/sustainability/2018-05/Amer_Sports_Corporate_Responsibility_Report_2016.pdf
Spanish	34	EFFECTS OF PHYSICAL EXERCISE ON JOB PRODUCTIVITY AND WELL-BEING	Spain (different centers)	??? The head office is in Toledo	105	Universidad Complutense de Madrid; Coentrena, Madrid; Universidad Autónoma de Madrid		Consultancy company workers	Effect of physical exercise on productivity and wellness The aim of the study was to improve the participants’ overall physical condition as a way to enhance cardiovascular resistance, strength and flexibility	Physical activity during working schedule	The physical exercise prescribed by the technician (graduate in Physical Activity and Sports Sciences) during working hours, being carried out in public facilities close to the work centers	Office-based	Consultancy company workers	Exercise or physical fitness programmes	Supervised exercising (structured sessions)	Employees at work		Workplace organisational structure (involves workplace stakeholders engagement, communication and coordination with employees)	Directly instituted in the workplace environment - In person by trained staff (with a professional background on physical activity)	Number of exercise workouts per week	Aerobic: 3 to 4 sessions of 40 minutes of continuous aerobic exercise per week Strength training: 12 global exercises into 2 sessions a week Flexibility: active-static techniques with a workload of 60 seconds each exercise	Combination of any of the above	Weight / Systolic blood pressure (SBP) and diastolic blood pressure (DBP) / Body mass index (BMI) / Body fat percentage / Body fat percentage / Job productivity / Wellness/ Satisfaction and dissatisfaction with work / Perceived stress / Level of practice of physical activity / Incidences of disease	12 months	n=92 (53I/39C) (87.6%) 56 men 36 women	Consultancy company workers	The results obtained showed an improvement in the participants’ physical condition. The programme participants showed higher levels of well-being and satisfaction with life and work as well as lower levels of perceived stress and better job performance evaluations than the participants in the control group.	https://ddd.uab.cat/pub/revpsidep/19885636v20n2/19885636v20n2p589.pdf
English	2	Challenge Gothenburg	Sweden	WHO				Governamental	It is organized as a competition for companies and organizations in cycling to, from and at work. To enter, companies and organizations form teams of between 10 and 40 members, of whom 25% must be active participants. Each active participant must cycle on at least 30 occasions over the entire 5 months of the competition: 10 times during the Spring Challenge (22 May to 22 June), 10 times during th…	Active travel to and from the workplace		All		Active living or light intensity activity	Aerobic exercise	Employees at work		Workplace organizational structure	-	-		-		1 week 2019		all staf	The project has not measured health evidence of its effects. However, cycling 5 km to work each day reduces carbon dioxide emissions by an estimated 0.7 tonnes per year. And by cycling instead of driving, the same journey will save each participant almost S.kr. 225 per month in fuel costs. work each day reduces carbon dioxide emissions by an estimated 0.7 tonnes per year. And by cycling instead o…	http://www.euro.who.int/__data/assets/pdf_file/0013/111028/E90669.pdf
English	225	-	Switzerland	International Labour Office				Governamental	Can take the form of leaflets, posters, articles, websites, presentations;	-		All		-	-	Employees at work		Communication workplace environment	Through information and communication technologies (phone, web or internet, computer-tailored prompts, wearable activity trackers )	-		-		-	-		-	https://www.ilo.org/wcmsp5/groups/public/---ed_protect/---protrav/---safework/documents/instructionalmaterial/wcms_178397.pdf
English	225	-	Switzerland	International Labour Office				Governamental	Can cover issues like the benefits of physical activity; different opportunities to be active, such as at the workplace, while commuting to work, during leisure time, or while doing household chores; advice on different exercise programmes, facilities, equipment, and clothing.	-		All		-	-	Employees at work		Communication workplace environment	Through information and communication technologies (phone, web or internet, computer-tailored prompts, wearable activity trackers )	Counselling		-		-	-		-	https://www.ilo.org/wcmsp5/groups/public/---ed_protect/---protrav/---safework/documents/instructionalmaterial/wcms_178397.pdf
English	225	-	Switzerland	International Labour Office				Governamental	Provides more formal and thorough knowledge of the issues mentioned above through courses, lectures, articles, websites and discussion groups. Education and training are especially useful when provided by peers who assist workmates in becoming physically active.	-		All		-	-	Employees at work		Communication workplace environment	Through information and communication technologies (phone, web or internet, computer-tailored prompts, wearable activity trackers )	Educational meetings		-		-	Over 6,000 Nestlé worldwide employees		-	https://www.ilo.org/wcmsp5/groups/public/---ed_protect/---protrav/---safework/documents/instructionalmaterial/wcms_178397.pdf
English	225	-	Switzerland	International Labour Office				Governamental	Collecting information on the health and physical activity habits of the workforce, and on the values, attitudes, preferences and obstacles related to physical activity can be used to design a programme and as an evaluation tool to measure its success.	-		All		-	-	Employees at work		-	-	Informational meetings		-		-	-		-	https://www.ilo.org/wcmsp5/groups/public/---ed_protect/---protrav/---safework/documents/instructionalmaterial/wcms_178397.pdf
English	225	-	Switzerland	International Labour Office				Governamental	Can measure a worker’s need for physical activity and identify any health issues that could influence the choice of sport.	-		All		-	-	Employees at work		-	-	Informational meetings		Fitness status		-	-		-	https://www.ilo.org/wcmsp5/groups/public/---ed_protect/---protrav/---safework/documents/instructionalmaterial/wcms_178397.pdf
English	225	-	Switzerland	International Labour Office				Governamental	Facilities, equipment, clothing	-		All		-	-	Employees at work		Physical workplace enviroment	-	-		-		-	-		-	https://www.ilo.org/wcmsp5/groups/public/---ed_protect/---protrav/---safework/documents/instructionalmaterial/wcms_178397.pdf
English	225	-	Switzerland	International Labour Office				Governamental	Can be organized and paid for by the employer, either in part or in full.	-		All		-	-	Employees at work		Workplace organizational structure	-	Providing incentives and rewards		-		-	-		-	https://www.ilo.org/wcmsp5/groups/public/---ed_protect/---protrav/---safework/documents/instructionalmaterial/wcms_178397.pdf
English	225	-	Switzerland	International Labour Office				Governamental	Can include provision of facilities to change clothes and to wash; to park bicycles; improving road safety (in collaboration with the community), financial incentives.	-		All		-	-	Employees at work		Physical workplace enviroment	-	-		-		-	-		-	https://www.ilo.org/wcmsp5/groups/public/---ed_protect/---protrav/---safework/documents/instructionalmaterial/wcms_178397.pdf
English	225	-	Switzerland	International Labour Office				Governamental	Groups of individuals with the same goals, motivation and level of skill provide much social support and sharing of experience that can encourage people to start and then continue exercising;	Physical activity onsite		All		Active living of at least moderate-intensity activity	Organised sports or sport events	Employees at work		Workplace organizational structure	-	Providing social support		-		-	-		-	https://www.ilo.org/wcmsp5/groups/public/---ed_protect/---protrav/---safework/documents/instructionalmaterial/wcms_178397.pdf
English	225	-	Switzerland	International Labour Office				Governamental	Either non-competitive and competitive; can provide opportunities to try a new sport, and can encourage more exercise by providing a goal to work towards; can increase social coherence at work. These events can be offered also to family members in order to widen the scope of the promotional efforts.	Physical activity onsite		All		Active living of at least moderate-intensity activity	Organised sports or sport events	Employees at work		Workplace organizational structure	-	Providing social support		-		-	-		-	https://www.ilo.org/wcmsp5/groups/public/---ed_protect/---protrav/---safework/documents/instructionalmaterial/wcms_178397.pdf
English	225	-	Switzerland	International Labour Office				Governamental	Can encourage workers to use opportunities to be physically active during the working day, such as using the stairs instead of elevators and walking to communicate with workmates instead of using phone or email.	Physical activity during working schedule		All		Active living or light intensuty activity	Active commuting	Employees at work		-	-	-		-		-	-		-	https://www.ilo.org/wcmsp5/groups/public/---ed_protect/---protrav/---safework/documents/instructionalmaterial/wcms_178397.pdf
English	225	-	Switzerland	International Labour Office				Governamental	Monitoring Of physical activity at work; timely feedback of the findings	Physical activity during working schedule		All		Active living or light intensuty activity	Wearable devices	Employees at work		Individual	Through information and communication technologies (phone, web or internet, computer-tailored prompts, wearable activity trackers )	-		-		-	-		-	https://www.ilo.org/wcmsp5/groups/public/---ed_protect/---protrav/---safework/documents/instructionalmaterial/wcms_178397.pdf
English	225	-	Switzerland	International Labour Office				Governamental	Peers with some training in how to lead exercise groups have been shown to be a good way to provide the necessary leadership.	Physical activity onsite		All		Exercise or physical fitness programs	Exercise classes	Employees at work		Workplace organizational structure	In person by peer volunteers	-		-		-	-		-	https://www.ilo.org/wcmsp5/groups/public/---ed_protect/---protrav/---safework/documents/instructionalmaterial/wcms_178397.pdf
English	225	-	Switzerland	International Labour Office				Governamental	Exercise breaks Can be provided during the working day.	Physical activity during working schedule		All		Sitting time/sedentary behaviour	Short breaks of sitting time	Employees at work		Individual	-	-		-		-	-		-	https://www.ilo.org/wcmsp5/groups/public/---ed_protect/---protrav/---safework/documents/instructionalmaterial/wcms_178397.pdf
English	148	-	UK	RAND				Dearne ALC	Participation in the third South Yorkshire Workplace Games, where teams from seven workplaces competed in five different disciplines, including sitting volleyball, New Age Kurling, netball and rounders. In addition to putting forward two teams, Dearne ALC won the team award for Spirit of the Workplace Games	-		Office-based		-	Organised sports or sport events	-		Workplace organizational structure	-	-		-		-	-		-	https://www.rand.org/content/dam/rand/pubs/research_reports/RR1600/RR1661-1/RAND_RR1661-1.pdf
English	170	-	UK	IOSH				Governamental	If resources permit, provide cycling storage, shower facilities, or subsidise some low impact activities such as Yoga or T’ai Chi	-		All		-	-	Employees at work		Physical workplace environment	-	-		-		-	-		-	https://iosh.com/media/3685/ps0355-working-well-guide-new.pdf
English	171	-	UK	The University of Birmingham				Anderson et al., 2009	Workplace interventions targeted to physical activity and nutrition tend to be either: 1) Interventions associated with company policies, which include changing the rules and procedures for employees in areas such as health insurance benefits, or costs, reimbursement for health club membership	Physical activity outside working schedule and offsite		All		-	-	Employees off work		Workplace policy level	-	Providing incentives and rewards		-		-	-		-	https://www.birmingham.ac.uk/Documents/research/ias/Wellbeing-at-work-review-Jan-31.pdf
English	175	-	UK	Health at Work: Economic Evidence Report 2016				Governamental	A company working within utilities industry with 30,000 employees implemented an inhouse discounted physiotherapy scheme, in which treatments cost £75 and physio assessments cost £35 to £50.	-		Manufacturing or industrial-based		-	-	-		Individual	-	Providing incentives and rewards		Absenteeism, presenteeism, finantial outcomes		-	-		This resulted in a reduction in absence rates as well as anincrease in staff retention rates and health awareness. For every £1 invested, savings of £34 were generated.	https://www.bhf.org.uk/-/media/files/health-at-work/health_at_work_economic_evidence_report_2016.pdf			268	https://www.bhf.org.uk/-/media/files/health-at-work/health_at_work_economic_evidence_report_2016.pdf
English	175	-	UK	Health at Work: Economic Evidence Report 2016				Governamental	Providing financial incentives relating to the achievement of agreed fitness goals	-		All		-	-	Employees at work		Workplace organizational structure	-	Providing incentives and rewards		-		-	-		-	https://www.bhf.org.uk/-/media/files/health-at-work/health_at_work_economic_evidence_report_2016.pdf			268	https://www.bhf.org.uk/-/media/files/health-at-work/health_at_work_economic_evidence_report_2016.pdf
English	175	-	UK	Health at Work: Economic Evidence Report 2016				Governamental	Providing physical fitness assessments	-		All		-	-	Employees at work		Individual	-	-		Fitness status		-	-		-	https://www.bhf.org.uk/-/media/files/health-at-work/health_at_work_economic_evidence_report_2016.pdf			178	https://cdn.ymaws.com/www.chronicdisease.org/resource/resmgr/school_health/school_employee_wellness/nacdd_schoolemployeewellness.pdf	268	https://www.bhf.org.uk/-/media/files/health-at-work/health_at_work_economic_evidence_report_2016.pdf
English	175	-	UK	Health at Work: Economic Evidence Report 2016				Governamental	Providing showers and changing areas, alongside space of parking bicycles	-		All		-	-	Employees at work		Physical workplace environment	-	-		-		-	-		-	https://www.bhf.org.uk/-/media/files/health-at-work/health_at_work_economic_evidence_report_2016.pdf
English	177	-	UK	The Chartered Society of Physiotherapy				workout@work	Posture checks and easy exercise advice	-		All		-	-	Employees at work		Workplace organizational structure	-	Counselling		Fitness status		-	-		-	https://www.csp.org.uk/system/files/csp_wow2016_resource_pack_ts.pdf
English	179	-	UK	NHS				Governamental	Addressing the main causes of sickness absence by providing additional capacity for staff to access physiotherapy, so that the length of time that staff are off sick due to MSK issues is reduced. Also introducing mental health talking therapies, as well as smoking cessation and weight management services	-		All		-	-	Employees at work		Individual	-	-		Musculoskeletal conditions		-	-		-	https://www.england.nhs.uk/wp-content/uploads/2016/03/HWB-CQUIN-Guidance.pdf
English	179	-	UK	NHS				Governamental	Providing the NHS health check at work for NHS staff aged 40 or over – so that staff are able to access it more easily, and receive local signposting and support, while testing new models of health assessments and health-related incentives	-		All		-	-	Employees at work		Individual	-	Providing incentives and rewards		Fitness status		-	-		-	https://www.england.nhs.uk/wp-content/uploads/2016/03/HWB-CQUIN-Guidance.pdf
English	179	-	UK	NHS				West Midlands Ambulance Service	West Midlands Ambulance Service: The main aims of the health and wellbeing strategy were to increase the uptake of health and wellbeing initiatives, gain positive feedback from staff health and wellbeing surveys and reduce sickness absence.	-		All		-	-	Employees at work		Individual	Through information and communication technologies (phone, web or internet, computer-tailored prompts, wearable activity trackers )	Providing social support		-		-	-		-	https://www.england.nhs.uk/wp-content/uploads/2016/03/HWB-CQUIN-Guidance.pdf
English	181	wellbeing@work	UK	Business in the Community				Bradford District Care NHS Foundation Trust	We offer a dedicated fast track physiotherapy service for staff reporting an MSK health issue. Staff are referred by their line manager so that the line manager is involved and understands any health issues and their impact at work and to support staff with any adjustments. Staff with MSK issues that prevent them from working also have access to the physiotherapy service.	-		All		-	-	Employees at work		Individual	-	-		-		-	-		-	https://www.bitc.org.uk/wp-content/uploads/2019/10/bitc-wellbeing-toolkit-musculoskeletal-mar2017.pdf
English	181	-	UK	Business in the Community				Leicestershire Police	We use the Force intranet and a wellbeing website as an easy way to communicate our strategies and initiatives. We also include wellbeing as a topic for discussion in regional forums and meetings, and are considering appointing workplace champions to help us promote our initiatives and gather ideas from our staff.	-		All		-	-	Employees at work		Individual	Through information and communication technologies (phone, web or internet, computer-tailored prompts, wearable activity trackers )	-		-		-	We are a large business with 94,000 Partners working across 400 sites		-	https://www.bitc.org.uk/wp-content/uploads/2019/10/bitc-wellbeing-toolkit-musculoskeletal-mar2017.pdf
English	181	-	UK	Business in the Community				Mars Chocolate UK	We have on-site physiotherapy available to all Associates on a self referral basis; for remote working or field-based people such as our Sales force we also provide rapid access to external physiotherapy.	-		All		-	-	Employees at or off work		Individual	-	-		-		-	3,500 staff employed		-	https://www.bitc.org.uk/wp-content/uploads/2019/10/bitc-wellbeing-toolkit-musculoskeletal-mar2017.pdf
English	184	-	UK	NHS				University Hospital Southampton NHS Foundation Trust	A physical activity co-ordinator was appointed. This role gave the trust the capacity to deliver a range of activities such as new and refreshed wellbeing intranet pages;	-		All		-	-	Employees at work		Communication workplace environment	Through information and communication technologies (phone, web or internet, computer-tailored prompts, wearable activity trackers )	-		-		-	-		-	https://www.nhsemployers.org/-/media/Employers/Publications/Health-and-wellbeing/NHS-Workforce-HWB-Framework_updated-July-18.pdf
English	184	-	UK	NHS				West Midlands Ambulance Service NHS Foundation Trust	The Trust wanted to provide the best possible HWB service for our staff by offering a range of interventions to support them in their everyday life. A key success has been to make sure staff are aware of what is on offer and the benefits of support. The trust provides all staff with a health and wellbeing Handbook, which covers information on service provision and proactive advice about selfmanag…	-		All		-	-	Employees at work		Individual	-	Counselling		-		-	-		-	https://www.nhsemployers.org/-/media/Employers/Publications/Health-and-wellbeing/NHS-Workforce-HWB-Framework_updated-July-18.pdf
English	184	-	UK	NHS				West Midlands Ambulance Service NHS Foundation Trust	Alongside this there is an ongoing NHS Health Check scheme which is offered by the Trust, whereby staff can have a free health check. This is offered at a range of locations and it is aimed at helping staff to highlight any potential health and lifestyle issues and prevent diabetes, heart disease, kidney disease, stroke and dementia.	-		All		-	-	Employees at work		Individual	-	-		Fitness status		-	-		-	https://www.nhsemployers.org/-/media/Employers/Publications/Health-and-wellbeing/NHS-Workforce-HWB-Framework_updated-July-18.pdf
English	185	-	UK	Food and Drink Federation				Mars UK	We offer a range of initiatives across our UK sites, from on-site Occupational Health Services through to the provision of our in-house wellbeing programme - ‘Winning With Wellness’. The aim of the Winning With Wellness programme is to provide opportunities for all employees to be informed about their health and wellbeing enabling them to make choices to live healthier lives. The programme covers…	-		All		-	-	Employees at work		Individual	-	Counselling		-		-	-		-	https://www.fdf.org.uk/publicgeneral/Workplace%20Wellbeing%20doc_13.pdf
English	185	WellWise	UK	Food and Drink Federation				United Biscuits	UB recognises that positively influencing the health and wellbeing of all employees is hugely beneficial for improving workplace morale. Our award winning WellWise programme provides a programme of activities and events to educate employees about healthier lifestyles, encourage them to be more active, address health issues, and promote the company as a great place to work.	-		All		-	-	Employees at work		Individual	-	Educational meetings		-		-	-		-	https://www.fdf.org.uk/publicgeneral/Workplace%20Wellbeing%20doc_13.pdf
English	185	-	UK	Food and Drink Federation				United Biscuits	In addition to regular health and wellbeing events held at each site, employees are entitled to a health assessment every three years and receive healthy lifestyle information on various topics like smoking cessation, weight management, stress awareness and cancer prevention on a monthly basis via the WellWise newsletter.	-		All		-	-	Employees at work		Individual	-	-		Fitness status		-	-		-	https://www.fdf.org.uk/publicgeneral/Workplace%20Wellbeing%20doc_13.pdf
English	187	-	UK	CBI				Nike UK	For Nike UK employees, the programme is simple: Time for incorporating physical activity – options include in corporate meetings and off-sites	-		All		-	-	Employees at or off work		Workplace policy level	-	-		-		-	-		-	https://www.workandwellbeing.com/wp-content/uploads/2015/07/CBI-Workplace-Health-as-a-Business-Issue-report-2014.pdf
English	187	-	UK	CBI				Nike UK	For Nike UK employees, the programme is simple: A corporate policy on hotels – preferring those with gym facilities among the traditional required facilities	-		All		-	-	Employees off work		Workplace policy level	-	-		-		-	-		-	https://www.workandwellbeing.com/wp-content/uploads/2015/07/CBI-Workplace-Health-as-a-Business-Issue-report-2014.pdf
English	187	-	UK	CBI				Lend Lease	Lend Lease’s travel health policy includes a cycling programme in line with safer cycling schemes	Active travel to and from the workplace		All		-	-	Employees at work		Workplace policy level	-	-		-		-	-		-	https://www.workandwellbeing.com/wp-content/uploads/2015/07/CBI-Workplace-Health-as-a-Business-Issue-report-2014.pdf
English	193	-	UK	British Safety Council				Britain’s Healthiest Workplace	Provision of information on physical activity	-		All		-	-	Employees at work		Communication workplace environment	-	Informational meetings		-		-	Programme implementation included 3,424 U.S. participants that were enrolled in the Live Well Challenge and completed the initial health screening at the beginning of 2014		-	https://www.suffolkchamber.co.uk/media/46330/not-just-free-fruit-health-and-wellbeing-at-work.pdf
English	193	-	UK	British Safety Council				Britain’s Healthiest Workplace	Talks or workshops on the benefits of physical activity	-		All		-	-	Employees at work		Communication workplace environment	-	Educational meetings		-		-	-		-	https://www.suffolkchamber.co.uk/media/46330/not-just-free-fruit-health-and-wellbeing-at-work.pdf
English	193	-	UK	British Safety Council				Britain’s Healthiest Workplace	Bicycle storage facilities	-		All		-	-	Employees at work		Physical workplace environment	-	-		-		-	-		-	https://www.suffolkchamber.co.uk/media/46330/not-just-free-fruit-health-and-wellbeing-at-work.pdf			279	http://www.paha.org.uk/File/Index/8eddc3c8-40a3-4e67-95a0-a5c600f2e580
English	193	-	UK	British Safety Council				Britain’s Healthiest Workplace	Bootcamps	-		All		-	-	Employees at work		Individual	-	Educational meetings		-		-	-		-	https://www.suffolkchamber.co.uk/media/46330/not-just-free-fruit-health-and-wellbeing-at-work.pdf
English	193	-	UK	British Safety Council				The workplace wellbeing charter	A designated wellbeing group for every BAE site across the UK. The groups include managers, union representatives and health advisers	-		All		-	-	Employees at work		Individual	By change agents	-		Fitness status		-	-		-	https://www.suffolkchamber.co.uk/media/46330/not-just-free-fruit-health-and-wellbeing-at-work.pdf
English	193	-	UK	British Safety Council				The workplace wellbeing charter	On site six-point health check measuring BMI and cholesterol, among others	-		All		-	-	Employees at work		Individual	By change agents	-		Fitness status		-	-		-	https://www.suffolkchamber.co.uk/media/46330/not-just-free-fruit-health-and-wellbeing-at-work.pdf
English	204	DrBike	UK	The live well centre				Middlesbrough Cycle Centre	Dr Bike is an initiative that is run throughout the summer months. It consists of free bike maintenance sessions which prove popular with businesses and are often provided to staff as part of a Better Health at Work programme. Many organisations are involved in the various initiatives to promote cycling, which not only is beneficial to an individual’s health, but also on or carbon footprint.	Active travel to and from the workplace		All		-	-	Employees off work		-	Encouraging the use of external health promotion servies	-		-		-	-		-	https://albertnorth.co.uk/wp-content/uploads/2018/10/Healthy-Workplaces-1.pdf
English	212	-	UK	City of London Corporation				Governamental	Education, employee and peer counselling/support;	-		All		-	-	Employees at work		Communication workplace environment	-	Educational meetings		-		-	-		-	https://www.birmingham.ac.uk/Documents/research/ias/employee-health-and-wellbeing-in-the-city-of-London-final.pdf
English	212	-	UK	City of London Corporation				Governamental	Multi-component interventions combining nutrition and physical activity;	-		All		-	-	Employees at work		Communication workplace environment	-	Educational meetings		-		-	-		-	https://www.birmingham.ac.uk/Documents/research/ias/employee-health-and-wellbeing-in-the-city-of-London-final.pdf
English	231	-	UK	Multiplex				Multiplex	Bike storage and cyclist facilities to promote cycling to work	-		All		-	-	Employees at work		Physical workplace enviroment	-	-		-		-	over 50 per cent of ATZ members		-	https://www.multiplex.global/wp-content/uploads/2018/11/MPX-UK-Corporate-Sustainability-Report.pdf
English	253	-	UK	impactafya				SMEs in Tanzania	Bring in speakers for general health and wellness topics such as; Healthy Eating Back Care, Impact of lifestyle at workplace, Stress and fatigue management	-		All		-	-	Employees at work		Workplace organizational structure	Encouraging the use of external health promotion servies	Informational meetings		-		-	-		-	http://www.impactafya.com/2119-2/	http://www.healthyworkers.gov.au/internet/hwi/publishing.nsf/Content/movemore
English	268	-	UK	ERS Research & Consultancy				Governamental	Delivering health risk assessments on an annual basis;	-		All		-	-	Employees at work		Individual	-	-		Fitness status		-	-		-	https://www.bhf.org.uk/-/media/files/health-at-work/health_at_work_economic_evidence_report_2016.pdf
English	274	-	UK	Public Health England and UCL Institute of Health Equity				Middlesbrough Environment City (MEC)	supplying bicycles,	-		All		-	-	Employees at work		Workplace policy level	-	-		-		-	-		The annual sickness rate per employee reduced from 4.25 days to 2.4 days. The charity achieved the gold standard of the Better Health at Work Award in November 2011 and the Department for Work and Pensions has used their health and wellbeing programme as a case study.	https://assets.publishing.service.gov.uk/government/uploads/system/uploads/attachment_data/file/355773/Briefing5a_Workplace_interventions_health_inequalities.pdf
English	274	-	UK	Public Health England and UCL Institute of Health Equity				Middlesbrough Environment City (MEC)	team-building days,	-		All		-	-	Employees off work		Workplace organizational structure	-	Educational meetings		-		-	18 employees		The annual sickness rate per employee reduced from 4.25 days to 2.4 days. The charity achieved the gold standard of the Better Health at Work Award in November 2011 and the Department for Work and Pensions has used their health and wellbeing programme as a case study.	https://assets.publishing.service.gov.uk/government/uploads/system/uploads/attachment_data/file/355773/Briefing5a_Workplace_interventions_health_inequalities.pdf
English	275	-	UK	NHS - National Institute for Health and Clínical Excellence				Governamental	Flexible working policies and incentive schemes	-		All		-	-	Employees at work		Workplace policiy level	-	Providing incentives and rewards		-		-	18 employees		-	https://www.ourcommunity.com.au/files/aicr/Fact_Sheets/Workplace_health_promotion.pdf
English	275	-	UK	NHS - National Institute for Health and Clínical Excellence				Governamental	Ongoing advice and support to help people plan how they are going to increase their levels of physical activity	-		All		-	-	Employees at work		Individual	-	Providing social support		-		-	18 employees		-	https://www.ourcommunity.com.au/files/aicr/Fact_Sheets/Workplace_health_promotion.pdf
English	275	-	UK	NHS - National Institute for Health and Clínical Excellence				Governamental	The offer of a confidential, independent health check administered by a suitably qualified practitioner and focused on physical activity.	-		All		-	-	Employees at work		Individual	-	-		Fitness status		-	-		-	https://www.ourcommunity.com.au/files/aicr/Fact_Sheets/Workplace_health_promotion.pdf
English	279	-	UK	NHS - National Institute for Health and Clínical Excellence				Governamental	Promoting benefits of activity	-		All		-	-	Employees at work		Communication workplace environment	Through information and communication technologies (phone, web or internet, computer-tailored prompts, wearable activity trackers )	Informational meetings		-		-	-		-	http://www.paha.org.uk/File/Index/8eddc3c8-40a3-4e67-95a0-a5c600f2e566
English	279	-	UK	NHS - National Institute for Health and Clínical Excellence				Governamental	Providing staff with information and support on the benefits of physical activity and asking them what types of activities they would participate in.	-		All		-	-	Employees at work		Communication workplace environment	Through information and communication technologies (phone, web or internet, computer-tailored prompts, wearable activity trackers )	Informational meetings		-		-	-		-	http://www.paha.org.uk/File/Index/8eddc3c8-40a3-4e67-95a0-a5c600f2e567
English	279	-	UK	NHS - National Institute for Health and Clínical Excellence				Governamental	Allowing staff to work flexible hours that can accommodate physical activity, such as longer lunch breaks.	-		All		-	-	Employees at work		Workplace policy level	-	-		-		-	-		-	http://www.paha.org.uk/File/Index/8eddc3c8-40a3-4e67-95a0-a5c600f2e571
English	279	-	UK	NHS - National Institute for Health and Clínical Excellence				Governamental	Providing shower facilities	-		All		-	-	Employees at work		Physical workplace environment	-	-		-		-	-		-	http://www.paha.org.uk/File/Index/8eddc3c8-40a3-4e67-95a0-a5c600f2e581
English	279	-	UK	NHS - National Institute for Health and Clínical Excellence				Governamental	Active travel planning – and providing information on, and actively promoting, local walking and cycle routes	Active travel to and from the workplace		All		-	-	Employees at work		-	Through information and communication technologies (phone, web or internet, computer-tailored prompts, wearable activity trackers )	Informational meetings		-		-	-		-	http://www.paha.org.uk/File/Index/8eddc3c8-40a3-4e67-95a0-a5c600f2e582
English	279	-	UK	NHS - National Institute for Health and Clínical Excellence				Governamental	No parking provided for those within cycling/walking distance	-		All		-	-	Employees at work		Workplace policy level	-	-		-		-	-		-	http://www.paha.org.uk/File/Index/8eddc3c8-40a3-4e67-95a0-a5c600f2e583
English	286	-	UK	WHO				Governamental	Make available local walking and cycling maps.	-		All		-	-	Employees at work		Communication workplace environment	-	Informational meetings		-		-	-		-	https://www.healthunit.com/workplace-health	https://www.healthunit.com/uploads/health-at-work-4-all-manual.pdf
English	286	-	UK	WHO				Governamental	Invest in showers, change rooms and bicycle parking to promote walking/cycling to work and lunch-time exercise.	-		All		-	-	Employees at work		Physical workplace environment	-	-		-		-	-		-	https://www.healthunit.com/workplace-health	https://www.healthunit.com/uploads/health-at-work-4-all-manual.pdf
English	286	-	UK	WHO				Governamental	Include workplace policies to reinforce indirect supports that encourage employees to be physically active such as flexible work hours, job sharing, and telecommuting.	-		All		-	-	Employees at work or off work		Workplace policy level	-	-		-		-	-		-	https://www.healthunit.com/workplace-health	https://www.healthunit.com/uploads/health-at-work-4-all-manual.pdf
English	286	-	UK	WHO				Governamental	Incorporate workplace health promotion policies, with a focus on physical activity.	-		All		-	-	-		Workplace policy level	-	-		-		-	-		-	https://www.healthunit.com/workplace-health	https://www.healthunit.com/uploads/health-at-work-4-all-manual.pdf
English	286	-	UK	WHO				Governamental	Ensure mangers and staff involved with workplace wellness programs are trained to increase awareness and promote policies and programs related to physical activity within the workplace.	-		All		-	-	Employees at work		Workplace organizational structure	By change agents	-		-		-	-		-	https://www.healthunit.com/workplace-health	https://www.healthunit.com/uploads/health-at-work-4-all-manual.pdf
English	148	-	UK	RAND				Carillion	A football match is also held for apprentices every 6 weeks.	Physical activity onsite		Manufacturing or industrial-based		Active living of at least moderate-intensity activity	Others: football	Employees at work		Workplace organizational structure	-	Length		-		-	450 employees		-	https://www.rand.org/content/dam/rand/pubs/research_reports/RR1600/RR1661-1/RAND_RR1661-1.pdf
English	148	-	UK	RAND				Mersey Care NHS Trust	Dragon boat racing. Mersey Care has its own dragon boat crew, which trains weekly. For the last six or seven years, it has entered competitions around the country, in the Corporate Games and Dragons and Flowers competition. Mersey Care has funded kit and race fees for the crew.	Physical activity offsite		Services-based		Active living of at least moderate-intensity activity	Organised sports or sport events	Employees off work		Workplace organizational structure	-	Providing incentives and rewards		-		-	-		-	https://www.rand.org/content/dam/rand/pubs/research_reports/RR1600/RR1661-1/RAND_RR1661-1.pdf
[truncated: 161 more rows]

## Sheet: Spanish Datasheet
Mapping and describing Workplace Physical Activity interventions, practices, programs and protocols for small-to-medium-sized enterprises: A scoping review of grey literature and practice-based research
DATA EXTRACTION		GENERAL INFORMATION							FOCUS AREAS														OTHER INFORMATION
Language	Item number	Name of intervention, practice, prgramme, protocol	Country	Responsible organisation	Organisation size (nomber employees)	Organisation partners	Document issuer	Industry/business	Initiative: Brief description	Focus Area 1: Time of delivery and location	Focus Area 1: Combination (specify)	Focus Area 2: Sectors	Focus Area 2: Other (specify)	Focus Area 3: Target behaviour and intensity	Focus Area 4: Type/mode of activity	Focus Area 5: Target employees	Focus Area 5: Combination (specify)	Focus Area 6: Level of impact	Focus Area 7: Who delivers it	Focus Area 8: Programme characteristics	Focus Area 8: Description	Focus Area 9: Evaluation outcomes	Focus Area 9: Description	Timeline	Parcicipants/employees. Number or percentage	Parcicipants/employees. Description	Results of evaluation (if any)	Link	Link 2	Comments
[truncated: 34 more rows]

## Sheet: French Datasheet
Mapping and describing Workplace Physical Activity interventions, practices, programs and protocols for small-to-medium-sized enterprises: A scoping review of grey literature and practice-based research
[truncated: 54 more rows]

[truncated: 3 more sheets: English Datasheet, Dutch Datasheet, Finnish Datasheet]
